# Supplementary material for: Crystal structure of di­chlorido­bis­(N,N′-di­methyl­thio­urea-κS)mercury(II)
Source: Acta Crystallogr E Crystallogr Commun. 2015 Aug 22;71(Pt 9):1061–3. doi: 10.1107/S2056989015015406 (PMC4555414; doi:10.1107/S2056989015015406)
Supplement: Supplementary file 1 [file e-71-01061-sup1.cif]

##############################################################################
#                                                                            #
# This CIF contains the data in a paper accepted for publication in          #
# Acta Crystallographica Section E. It conforms to the requirements of       #
# Notes for Authors for Acta Crystallographica Section E, and has been       #
# peer reviewed under the auspices of the IUCr Commission on Journals.       #
#                                                                            #
# Full details of the Crystallographic Information File format               #
# are given in the paper "The Crystallographic Information File (CIF):       #
# a New Standard Archive File for Crystallography" by S. R. Hall, F. H.      #
# Allen and I. D. Brown [Acta Cryst. (1991), A47, 655-685].                  #
#                                                                            #
# The current version of the core CIF dictionary is obtainable from          #
# ftp://ftp.iucr.org/pub/cif_core.dic.                                       #
#                                                                            #
# Software is freely available for graphical display of the structure(s)     #
# in this CIF. For information consult the CIF software page                 #
# http://www.iucr.org/resources/cif/software.                                #
#                                                                            #
# This file may be used for bona fide research purposes within the           #
# scientific community so long as proper attribution is given to the journal # 
# article from which it was obtained.                                        #
#                                                                            #
##############################################################################
data_global
_audit_creation_method     'wingx routine cif_update'
_audit_conform_dict_name     cif_core.dic
_audit_conform_dict_version     2.2
_journal_date_recd_electronic     2015-08-06
_journal_date_accepted     2015-08-18
_journal_name_full     'Acta Crystallographica, Section E'
_journal_year     2015
_journal_volume     71
_journal_issue      9
_journal_page_first     1061
_journal_page_last     1063
_journal_paper_category     GM
_journal_paper_doi     10.1107/S2056989015015406
_journal_coeditor_code     WM5202
_publ_contact_author_name     'Muhammad Nawaz Tahir'
_publ_contact_author_address
;
Department of Physics
University of Sargodha
Sargodha
Punjab
Pakistan
;
_publ_contact_author_email     'dmntahir_uos@yahoo.com'
_publ_contact_author_fax     '0092 48 32 22 121'
_publ_contact_author_phone     '0092 48 92 30 914'
_publ_section_title
;
Crystal structure of
dichloridobis(<i>N</i>,<i>N</i>'-dimethylthiourea-\k<i>S</i>)mercury(II)
;
_publ_section_title_footnote     .
loop_
    _publ_author_name
    _publ_author_footnote
    _publ_author_address
    'Shaheen, Muhammad Ashraf' .
;
Department of Chemistry
University of Sargodha
Sargodha
Punjab
Pakistan
;
    'Munawar, Aisha' .
;
Department of Chemistry
University of Engineering and Technology
Lahore 54890
Pakistan
;
    'Sadaf, Haseeba' .
;
Department of Chemistry
University of Engineering and Technology
Lahore 54890
Pakistan
;
    'Tahir, Muhammad Nawaz' .
;
Department of Physics
University of Sargodha
Sargodha
Punjab
Pakistan
;
    'Isab, Anvarhusein A.' .
;
Department of Chemistry
King Fahd University of Petroleum and Minerals
Dhahran 31261
Saudi Arabia
;
    'Ahmad, Saeed' .
;
Department of Chemistry
University of Engineering and Technology
Lahore 54890
Pakistan
;
_publ_section_synopsis
;
The title compound, [Hg(C~3~H~8~N~2~S)~2~Cl~2~], is isotypic with its Zn and Cd
analogues, having the transition metal in a distorted tetrahedral Cl~2~S~2~
coordination environment.
;
data_I
_audit_creation_method     SHELXL-97
_chemical_name_systematic
;
Dichloridobis(<i>N</i>,<i>N</i>'-dimethylthiourea-\k<i>S</i>)mercury(II)
;
_chemical_name_common     ?
_chemical_formula_moiety     'C6 H16 Cl2 Hg N4 S2'
_chemical_formula_sum     'C6 H16 Cl2 Hg N4 S2'
_chemical_formula_iupac     '[Hg Cl2 (C3 H8 N S)2]'
_chemical_formula_weight     479.84
_shelx_space_group_comment
;
The symmetry employed for this shelxl refinement is uniquely defined
by the following loop, which should always be used as a source of
symmetry information in preference to the above space-group names.
They are only intended as comments.
;
_space_group_crystal_system     monoclinic
_space_group_name_H-M_alt     'C 2/c'
_space_group_name_Hall     '-C 2yc'
loop_
    _space_group_symop_operation_xyz
    'x, y, z'
    '-x, y, -z+1/2'
    'x+1/2, y+1/2, z'
    '-x+1/2, y+1/2, -z+1/2'
    '-x, -y, -z'
    'x, -y, z-1/2'
    '-x+1/2, -y+1/2, -z'
    'x+1/2, -y+1/2, z-1/2'
_cell_length_a     13.1434(12)
_cell_length_b     8.9971(3)
_cell_length_c     12.6596(9)
_cell_angle_alpha     90
_cell_angle_beta     107.955(4)
_cell_angle_gamma     90
_cell_volume     1424.12(17)
_cell_formula_units_Z     4
_cell_measurement_reflns_used     1556
_cell_measurement_theta_min     2.990
_cell_measurement_theta_max     28.00
_cell_measurement_temperature     296(2)
_exptl_crystal_description     lath
_exptl_crystal_colour     colourless
_exptl_crystal_size_max     0.36
_exptl_crystal_size_mid     0.18
_exptl_crystal_size_min     0.16
_exptl_crystal_density_diffrn     2.238
_exptl_crystal_density_meas     ?
_exptl_crystal_density_method     'not measured'
_exptl_crystal_F_000     904
_exptl_absorpt_coefficient_mu     11.453
_exptl_absorpt_correction_type     multi-scan
_exptl_absorpt_process_details
;
(<i>SADABS</i>; Bruker, 2007)
;
_exptl_absorpt_correction_T_min     0.106
_exptl_absorpt_correction_T_max     0.265
_exptl_special_details
;
;
_diffrn_ambient_temperature     296(2)
_diffrn_radiation_type     MoK\a
_diffrn_radiation_wavelength     0.71073
_diffrn_radiation_source     'fine-focus sealed tube'
_diffrn_radiation_monochromator     graphite
_diffrn_measurement_device_type     'Bruker Kappa APEXII CCD'
_diffrn_measurement_method     \w
_diffrn_detector_area_resol_mean     7.50
_diffrn_reflns_number     12262
_diffrn_reflns_av_R_equivalents     0.0314
_diffrn_reflns_theta_min     2.990
_diffrn_reflns_theta_max     28.00
_diffrn_reflns_theta_full     28.00
_diffrn_measured_fraction_theta_max     0.999
_diffrn_measured_fraction_theta_full     0.999
_diffrn_reflns_limit_h_min     -16
_diffrn_reflns_limit_h_max     17
_diffrn_reflns_limit_k_min     -11
_diffrn_reflns_limit_k_max     11
_diffrn_reflns_limit_l_min     -16
_diffrn_reflns_limit_l_max     16
_diffrn_standards_number     0
_diffrn_standards_interval_count     ?
_diffrn_standards_interval_time     ?
_diffrn_standards_decay_%     ?
_refine_special_details
;
Refinement of <i>F</i>^2^ against ALL reflections. The weighted <i>R</i>-factor
<i>wR</i> and goodness of fit <i>S</i> are based on <i>F</i>^2^, conventional
<i>R</i>-factors <i>R</i> are based on <i>F</i>, with <i>F</i> set to zero for
negative <i>F</i>^2^. The threshold expression of <i>F</i>^2^ >
\s(<i>F</i>^2^) is used only for calculating <i>R</i>-factors(gt) <i>etc</i>.
and is not relevant to the choice of reflections for refinement.
<i>R</i>-factors based on <i>F</i>^2^ are statistically about twice as large
as those based on <i>F</i>, and <i>R</i>- factors based on ALL data will be
even larger.
;
_reflns_number_total     1721
_reflns_number_gt     1556
_reflns_threshold_expression     I>2\s(I)
_refine_ls_structure_factor_coef     Fsqd
_refine_ls_matrix_type     full
_refine_ls_R_factor_all     0.0219
_refine_ls_R_factor_gt     0.0177
_refine_ls_wR_factor_gt     0.0363
_refine_ls_wR_factor_ref     0.0375
_refine_ls_goodness_of_fit_ref     1.060
_refine_ls_restrained_S_all     1.060
_refine_ls_number_reflns     1721
_refine_ls_number_parameters     71
_refine_ls_number_restraints     0
_refine_ls_hydrogen_treatment     constr
_refine_ls_weighting_scheme     calc
_refine_ls_weighting_details
         'calc w=1/[\s^2^(Fo^2^)+(0.0168P)^2^+0.5950P] where P=(Fo^2^+2Fc^2^)/3'
_atom_sites_solution_hydrogens     geom
_atom_sites_solution_primary     direct
_atom_sites_solution_secondary     difmap
_refine_ls_shift/su_max     0.001
_refine_ls_shift/su_mean     0.000
_refine_diff_density_max     0.417
_refine_diff_density_min     -0.315
loop_
    _atom_type_symbol
    _atom_type_description
    _atom_type_scat_dispersion_real
    _atom_type_scat_dispersion_imag
    _atom_type_scat_source
    'C' 'C' 0.0033 0.0016
                         'International Tables Vol C Tables 4.2.6.8 and 6.1.1.4'
    'H' 'H' 0.0000 0.0000
                         'International Tables Vol C Tables 4.2.6.8 and 6.1.1.4'
    'N' 'N' 0.0061 0.0033
                         'International Tables Vol C Tables 4.2.6.8 and 6.1.1.4'
    'S' 'S' 0.1246 0.1234
                         'International Tables Vol C Tables 4.2.6.8 and 6.1.1.4'
    'Cl' 'Cl' 0.1484 0.1585
                         'International Tables Vol C Tables 4.2.6.8 and 6.1.1.4'
    'Hg' 'Hg' -2.3894 9.2266
                         'International Tables Vol C Tables 4.2.6.8 and 6.1.1.4'
_computing_data_collection
;
APEX2 (Bruker, 2007)
;
_computing_cell_refinement
;
SAINT (Bruker, 2007)
;
_computing_data_reduction
;
SAINT (Bruker, 2007)
;
_computing_structure_solution
;
SHELXS97 (Sheldrick, 2008)
;
_computing_structure_refinement
;
SHELXL2014/6  (Sheldrick, 2015)
;
_computing_molecular_graphics
;
ORTEP-3 for Windows (Farrugia, 2012) and PLATON (Spek, 2009)
;
_computing_publication_material
;
WinGX (Farrugia, 2012) and PLATON (Spek, 2009)
;
loop_
    _atom_site_type_symbol
    _atom_site_label
    _atom_site_fract_x
    _atom_site_fract_y
    _atom_site_fract_z
    _atom_site_U_iso_or_equiv
    _atom_site_adp_type
    _atom_site_calc_flag
    _atom_site_occupancy
    _atom_site_disorder_assembly
    _atom_site_disorder_group
    Hg Hg1 0.5000 0.37748(2) 0.7500 0.04175(6) Uani d 1 . .
    Cl Cl1 0.60610(6) 0.19941(10) 0.66623(6) 0.05387(19) Uani d 1 . .
    S S1 0.36846(7) 0.51777(8) 0.60297(6) 0.04873(19) Uani d 1 . .
    N N1 0.40138(19) 0.3089(3) 0.4670(2) 0.0464(6) Uani d 1 . .
    H H1 0.4588 0.2910 0.5206 0.056 Uiso calc 1 . .
    N N2 0.24749(19) 0.4417(3) 0.4042(2) 0.0433(5) Uani d 1 . .
    H H2 0.2332 0.3894 0.3446 0.052 Uiso calc 1 . .
    C C1 0.3374(2) 0.4131(3) 0.4824(2) 0.0362(6) Uani d 1 . .
    C C2 0.3824(3) 0.2226(4) 0.3672(3) 0.0553(8) Uani d 1 . .
    H H2A 0.4381 0.1500 0.3772 0.083 Uiso calc 1 . .
    H H2B 0.3819 0.2870 0.3066 0.083 Uiso calc 1 . .
    H H2C 0.3146 0.1732 0.3513 0.083 Uiso calc 1 . .
    C C3 0.1704(3) 0.5533(4) 0.4096(3) 0.0580(9) Uani d 1 . .
    H H3A 0.1572 0.5471 0.4800 0.087 Uiso calc 1 . .
    H H3B 0.1048 0.5371 0.3509 0.087 Uiso calc 1 . .
    H H3C 0.1978 0.6501 0.4015 0.087 Uiso calc 1 . .
loop_
    _atom_site_aniso_label
    _atom_site_aniso_U_11
    _atom_site_aniso_U_22
    _atom_site_aniso_U_33
    _atom_site_aniso_U_12
    _atom_site_aniso_U_13
    _atom_site_aniso_U_23
    Hg1 0.04156(10) 0.04908(9) 0.02828(9) 0.000 0.00146(7) 0.000
    Cl1 0.0503(4) 0.0684(5) 0.0368(4) 0.0220(4) 0.0044(3) -0.0017(3)
    S1 0.0591(5) 0.0440(4) 0.0315(4) 0.0151(3) -0.0031(3) -0.0054(3)
    N1 0.0395(14) 0.0570(14) 0.0344(13) 0.0126(11) -0.0007(11) -0.0056(11)
    N2 0.0425(14) 0.0480(12) 0.0308(12) 0.0096(11) -0.0011(11) -0.0027(11)
    C1 0.0366(16) 0.0375(13) 0.0314(14) 0.0001(10) 0.0059(12) 0.0026(10)
    C2 0.056(2) 0.0626(19) 0.0429(18) 0.0096(15) 0.0091(16) -0.0154(15)
    C3 0.051(2) 0.067(2) 0.0443(19) 0.0258(17) -0.0017(15) -0.0002(16)
_geom_special_details
;
 All esds (except the esd in the dihedral angle between two l.s. planes)
 are estimated using the full covariance matrix.  The cell esds are taken
 into account individually in the estimation of esds in distances, angles
 and torsion angles; correlations between esds in cell parameters are only
 used when they are defined by crystal symmetry.  An approximate (isotropic)
 treatment of cell esds is used for estimating esds involving l.s. planes.
;
loop_
    _geom_bond_atom_site_label_1
    _geom_bond_atom_site_label_2
    _geom_bond_site_symmetry_2
    _geom_bond_distance
    _geom_bond_publ_flag
    Hg1 S1 . 2.4622(7) y
    Hg1 S1 2_656 2.4622(7) ?
    Hg1 Cl1 . 2.5589(7) y
    Hg1 Cl1 2_656 2.5589(7) ?
    S1 C1 . 1.732(3) ?
    N1 C1 . 1.313(4) ?
    N1 C2 . 1.438(4) ?
    N1 H1 . 0.8600 ?
    N2 C1 . 1.312(4) ?
    N2 C3 . 1.444(4) ?
    N2 H2 . 0.8600 ?
    C2 H2A . 0.9600 ?
    C2 H2B . 0.9600 ?
    C2 H2C . 0.9600 ?
    C3 H3A . 0.9600 ?
    C3 H3B . 0.9600 ?
    C3 H3C . 0.9600 ?
loop_
    _geom_angle_atom_site_label_1
    _geom_angle_atom_site_label_2
    _geom_angle_atom_site_label_3
    _geom_angle_site_symmetry_1
    _geom_angle_site_symmetry_3
    _geom_angle
    _geom_angle_publ_flag
    S1 Hg1 S1 . 2_656 118.32(4) ?
    S1 Hg1 Cl1 . . 110.67(2) ?
    S1 Hg1 Cl1 2_656 . 106.79(3) ?
    S1 Hg1 Cl1 . 2_656 106.79(3) ?
    S1 Hg1 Cl1 2_656 2_656 110.67(2) ?
    Cl1 Hg1 Cl1 . 2_656 102.47(4) ?
    C1 S1 Hg1 . . 107.88(9) ?
    C1 N1 C2 . . 124.8(3) ?
    C1 N1 H1 . . 117.6 ?
    C2 N1 H1 . . 117.6 ?
    C1 N2 C3 . . 125.7(3) ?
    C1 N2 H2 . . 117.2 ?
    C3 N2 H2 . . 117.2 ?
    N2 C1 N1 . . 119.8(3) ?
    N2 C1 S1 . . 118.1(2) ?
    N1 C1 S1 . . 122.1(2) ?
    N1 C2 H2A . . 109.5 ?
    N1 C2 H2B . . 109.5 ?
    H2A C2 H2B . . 109.5 ?
    N1 C2 H2C . . 109.5 ?
    H2A C2 H2C . . 109.5 ?
    H2B C2 H2C . . 109.5 ?
    N2 C3 H3A . . 109.5 ?
    N2 C3 H3B . . 109.5 ?
    H3A C3 H3B . . 109.5 ?
    N2 C3 H3C . . 109.5 ?
    H3A C3 H3C . . 109.5 ?
    H3B C3 H3C . . 109.5 ?
loop_
    _geom_torsion_atom_site_label_1
    _geom_torsion_atom_site_label_2
    _geom_torsion_atom_site_label_3
    _geom_torsion_atom_site_label_4
    _geom_torsion_site_symmetry_1
    _geom_torsion_site_symmetry_2
    _geom_torsion_site_symmetry_3
    _geom_torsion_site_symmetry_4
    _geom_torsion
    _geom_torsion_publ_flag
    C3 N2 C1 N1 . . . . -179.5(3) ?
    C3 N2 C1 S1 . . . . -0.5(4) ?
    C2 N1 C1 N2 . . . . 1.8(5) ?
    C2 N1 C1 S1 . . . . -177.2(2) ?
    Hg1 S1 C1 N2 . . . . 159.3(2) ?
    Hg1 S1 C1 N1 . . . . -21.6(3) ?
loop_
    _geom_hbond_atom_site_label_D
    _geom_hbond_atom_site_label_H
    _geom_hbond_atom_site_label_A
    _geom_hbond_site_symmetry_A
    _geom_hbond_distance_DH
    _geom_hbond_distance_HA
    _geom_hbond_distance_DA
    _geom_hbond_angle_DHA
    N1 H1 Cl1 . 0.86 2.37 3.223(3) 170.2
    N2 H2 Cl1 8_455 0.86 2.49 3.270(3) 151.1
_shelx_res_file
;
    shelx.res created by SHELXL-2014/7
TITL SHG in C2/c WHITE NEEDLE
CELL  0.71073  13.1434   8.9971  12.6596   90.000  107.955   90.000
ZERR     4.00   0.0012   0.0003   0.0009    0.000    0.004    0.000
LATT   7
SYMM  - X,   Y, 1/2 - Z
SFAC  C    H   N  S  CL   HG
UNIT  24   64   16  8  8   4
OMIT -3 56
MERG   2
FMAP   2
PLAN   10
ACTA
L.S.  40
BOND $H
HTAB
CONF
LIST 4
SIZE 0.36 0.18 0.16
MPLA 6 S1 C1 C2 C3 N1 N2
HTAB N1 Cl1
EQIV $1 x-1/2, -y+1/2, z-1/2
HTAB N2 Cl1_$1
WGHT    0.016800    0.595000
FVAR       0.08227
HG1   6    0.500000    0.377480    0.750000    10.50000    0.04156    0.04908 =
         0.02828    0.00000    0.00146    0.00000
CL1   5    0.606100    0.199412    0.666228    11.00000    0.05032    0.06838 =
         0.03678   -0.00170    0.00444    0.02195
S1    4    0.368461    0.517767    0.602974    11.00000    0.05905    0.04398 =
         0.03155   -0.00542   -0.00309    0.01507
N1    3    0.401376    0.308917    0.467046    11.00000    0.03951    0.05702 =
         0.03441   -0.00562   -0.00066    0.01263
AFIX  43
H1    2    0.458802    0.290987    0.520577    11.00000   -1.20000
AFIX   0
N2    3    0.247487    0.441685    0.404238    11.00000    0.04252    0.04804 =
         0.03081   -0.00271   -0.00109    0.00956
AFIX  43
H2    2    0.233249    0.389367    0.344594    11.00000   -1.20000
AFIX   0
C1    1    0.337435    0.413073    0.482429    11.00000    0.03656    0.03747 =
         0.03138    0.00260    0.00586    0.00008
C2    1    0.382412    0.222628    0.367242    11.00000    0.05612    0.06262 =
         0.04286   -0.01540    0.00914    0.00964
AFIX 137
H2A   2    0.438096    0.150000    0.377218    11.00000   -1.50000
H2B   2    0.381879    0.287024    0.306609    11.00000   -1.50000
H2C   2    0.314598    0.173243    0.351257    11.00000   -1.50000
AFIX   0
C3    1    0.170359    0.553344    0.409631    11.00000    0.05145    0.06704 =
         0.04427   -0.00022   -0.00168    0.02579
AFIX 137
H3A   2    0.157185    0.547106    0.479990    11.00000   -1.50000
H3B   2    0.104774    0.537066    0.350948    11.00000   -1.50000
H3C   2    0.197832    0.650108    0.401543    11.00000   -1.50000
AFIX   0
HKLF 4
REM  SHG in C2/c WHITE NEEDLE
REM R1 =  0.0177 for    1556 Fo > 4sig(Fo)  and  0.0219 for all    1721 data
REM     71 parameters refined using      0 restraints
END
WGHT      0.0168      0.5950
REM Instructions for potential hydrogen bonds
HTAB N1 Cl1
HTAB N2 Cl1_$1
EQIV $2 x-1/2, y+1/2, z
HTAB C3 Cl1_$2
REM Highest difference peak  0.417,  deepest hole -0.315,  1-sigma level  0.078
Q1    1   0.4435  0.3195  0.7268  11.00000  0.05    0.42
Q2    1   0.5022  0.4033  0.8211  11.00000  0.05    0.42
Q3    1   0.2787  0.1597  0.3556  11.00000  0.05    0.36
Q4    1   0.5000  0.4662  0.7500  10.50000  0.05    0.36
Q5    1   0.1636  0.4476  0.4722  11.00000  0.05    0.35
Q6    1   0.3443  0.4572  0.5440  11.00000  0.05    0.34
Q7    1   0.4230  0.4943  0.5972  11.00000  0.05    0.33
Q8    1   0.3488  0.4471  0.6262  11.00000  0.05    0.31
Q9    1   0.2561  0.0909  0.4236  11.00000  0.05    0.31
Q10   1   0.4300  0.4708  0.6814  11.00000  0.05    0.29
;
