# Supplementary material for: Crystal structure of di­chlorido­bis­(N,N′-di­methyl­thio­urea-κS)mercury(II)
Source: Acta Crystallogr E Crystallogr Commun. 2015 Aug 22;71(Pt 9):1061–3. doi: 10.1107/S2056989015015406 (PMC4555414; doi:10.1107/S2056989015015406)
Supplement: Supplementary file 2 [file e-71-01061-Isup2.hkl]

#
# h,k,l, Fc-squared, Fo-squared, sigma(Fo-squared), status flag
#
data_I
_shelx_title ' SHG in C2/c WHITE NEEDLE'
_shelx_refln_list_code          4
_shelx_F_calc_maximum      377.96
_exptl_crystal_F_000       904.00
_reflns_d_resolution_high  0.7572

loop_
 _space_group_symop_operation_xyz
 'x, y, z'
 '-x, y, -z+1/2'
 'x+1/2, y+1/2, z'
 '-x+1/2, y+1/2, -z+1/2'
 '-x, -y, -z'
 'x, -y, z-1/2'
 '-x+1/2, -y+1/2, -z'
 'x+1/2, -y+1/2, z-1/2'

_cell_length_a    13.1434
_cell_length_b     8.9971
_cell_length_c    12.6596
_cell_angle_alpha  90.000
_cell_angle_beta  107.955
_cell_angle_gamma  90.000

_shelx_F_squared_multiplier     1.000

loop_
 _refln_index_h
 _refln_index_k
 _refln_index_l
 _refln_F_squared_calc
 _refln_F_squared_meas
 _refln_F_squared_sigma
 _refln_observed_status
   2   0   0      56464.33      56932.27       650.10 o
   4   0   0       1654.30       1614.07        48.90 o
   6   0   0      26856.93      26753.19       391.66 o
   8   0   0      63460.77      65054.73       925.35 o
  10   0   0      18889.28      18528.84       338.77 o
  12   0   0       7289.43       7057.80       247.36 o
  14   0   0       1504.38       1456.86       160.93 o
  16   0   0       1772.87       1856.96       267.39 o
   3   1   0      21356.33      22510.87       174.30 o
   5   1   0      17649.43      17455.03       154.98 o
   7   1   0      33246.21      33764.95       381.56 o
   9   1   0      10573.48      10342.15       139.43 o
  11   1   0       2252.37       2285.07        82.20 o
  13   1   0       2919.10       3006.70       107.45 o
  15   1   0       2261.59       2400.68       127.53 o
   0   2   0        783.20        839.22        51.72 o
   2   2   0       7387.76       7390.88        65.79 o
   4   2   0       1678.36       1613.81        22.17 o
   6   2   0       5348.11       5420.25        55.22 o
   8   2   0        135.64        176.43        22.23 o
  10   2   0       3106.40       3015.02        69.34 o
  12   2   0         38.75         75.98        48.82 o
  14   2   0        410.14        583.62        95.08 o
  16   2   0         77.55         70.81        85.52 o
   1   3   0       6405.96       6437.48        80.91 o
   3   3   0      48795.70      49715.22       406.76 o
   5   3   0      37909.21      37568.34       319.80 o
   7   3   0       5431.79       5648.32        69.20 o
   9   3   0       2009.00       1979.63        56.62 o
  11   3   0       5826.86       5966.97       146.67 o
  13   3   0       3235.28       3232.41       234.95 o
  15   3   0        650.54        543.94       125.57 o
   0   4   0      13997.62      14388.18       198.80 o
   2   4   0      40777.38      41148.38       343.20 o
   4   4   0      70193.42      70241.41       601.10 o
   6   4   0      23631.62      23982.35       232.26 o
   8   4   0       5132.88       5032.47        98.43 o
  10   4   0       9554.51       9301.38       207.06 o
  12   4   0       8573.62       8683.99       250.89 o
  14   4   0       2405.21       2119.17       176.29 o
   1   5   0      20051.05      19822.26       219.21 o
   3   5   0      16328.04      16555.17       169.48 o
   5   5   0       9044.49       8995.69       103.27 o
   7   5   0       6168.06       6097.19        93.20 o
   9   5   0       6323.54       6437.62       154.93 o
  11   5   0       5468.44       5521.52       142.35 o
  13   5   0       1045.17        942.40       110.84 o
   0   6   0        246.18        232.10        30.10 o
   2   6   0         70.16        110.34        17.84 o
   4   6   0       2693.07       2653.21        80.55 o
   6   6   0        469.64        539.67        30.21 o
   8   6   0         34.82        -35.96        28.72 o
  10   6   0          3.19         32.81        38.79 o
  12   6   0        123.77        132.85       132.69 o
  14   6   0         11.01        -94.30       100.23 o
   1   7   0      11068.20      10939.30       131.79 o
   3   7   0       1287.47       1316.87        37.08 o
   5   7   0       1265.39       1314.62        42.53 o
   7   7   0       4877.58       4885.65        94.49 o
   9   7   0       3558.07       3506.97       152.92 o
  11   7   0        446.66        481.66        74.12 o
  13   7   0        197.76        238.75        95.36 o
   0   8   0       5008.81       4750.69       139.04 o
   2   8   0       7799.46       7983.11       122.47 o
   4   8   0       6095.89       6148.82       102.42 o
   6   8   0       8675.80       8428.67       133.61 o
   8   8   0       3707.05       3853.61       123.60 o
  10   8   0        915.43        894.97        75.88 o
  12   8   0        482.16        355.94        95.74 o
   1   9   0       3584.45       3576.54        65.37 o
   3   9   0       1843.43       1782.64        51.90 o
   5   9   0       2846.43       2912.68       117.15 o
   7   9   0       2096.83       2006.79        72.69 o
   9   9   0        517.64        567.11        62.64 o
   0  10   0        752.54        817.05        47.42 o
   2  10   0        144.66        186.56        31.71 o
   4  10   0        227.98        281.05        37.86 o
   6  10   0         63.69         20.21        42.21 o
   8  10   0        153.50        119.67        49.23 o
   1  11   0        262.97        266.92        36.64 o
   3  11   0       1035.98       1033.21        71.53 o
   5  11   0        301.77        249.91        45.96 o
 -15   1   1        919.68        894.06        87.42 o
 -13   1   1       2158.79       2305.87        93.49 o
 -11   1   1       5074.67       5108.82       103.88 o
  -9   1   1      16505.83      16468.82       167.79 o
  -7   1   1      14800.69      14302.80       137.16 o
  -5   1   1      17181.88      16875.08       140.50 o
  -3   1   1      35648.14      35547.50       254.53 o
  -1   1   1      69991.72      73353.06       757.27 o
   1   1   1      42059.23      44556.05       345.23 o
   3   1   1      34099.98      35286.72       336.33 o
   5   1   1      10352.01      10284.57       104.80 o
   7   1   1      12771.92      13065.94       197.53 o
   9   1   1      13339.96      12925.44       221.21 o
  11   1   1       8215.68       8297.69       174.74 o
  13   1   1       1602.62       1517.82        97.31 o
  15   1   1        549.08        639.11       104.98 o
 -16   2   1       1347.54       1333.98       107.51 o
 -14   2   1       6272.10       6339.77       210.22 o
 -12   2   1       8893.33       9172.75       226.93 o
 -10   2   1       7250.12       7135.41       105.22 o
  -8   2   1      15290.68      15707.73       162.77 o
  -6   2   1      51679.57      51395.70       430.20 o
  -4   2   1      66942.34      68107.33       481.62 o
  -2   2   1     113467.27     112010.41       885.43 o
   0   2   1      43040.80      45116.76       347.45 o
   2   2   1      35914.20      36417.81       280.07 o
   4   2   1      67591.34      68053.58       525.36 o
   6   2   1      55010.61      55414.39       538.61 o
   8   2   1      16752.14      16569.97       207.93 o
  10   2   1      13473.09      13559.56       219.82 o
  12   2   1       4710.29       4802.08       117.94 o
  14   2   1       2900.40       3211.85       170.02 o
 -15   3   1       1321.13       1530.72       158.80 o
 -13   3   1       4246.12       4829.98       193.60 o
 -11   3   1       2702.11       2854.64        92.98 o
  -9   3   1       7605.19       7435.75       100.51 o
  -7   3   1      10629.71      10400.68       112.18 o
  -5   3   1      35487.02      36110.20       297.50 o
  -3   3   1      24518.90      25114.38       246.27 o
  -1   3   1      23483.15      25024.62       205.44 o
   1   3   1      17381.31      17691.86       152.89 o
   3   3   1      53824.97      54720.94       448.87 o
   5   3   1      20114.50      19861.70       170.32 o
   7   3   1      11237.51      11405.73       142.60 o
   9   3   1       5038.82       4960.41        84.91 o
  11   3   1       5660.53       5703.26       141.59 o
  13   3   1       2336.72       2555.18       158.30 o
  15   3   1       1157.87        831.84       146.82 o
 -14   4   1         15.68        -88.01        73.23 o
 -12   4   1         17.32        -20.31        48.95 o
 -10   4   1        140.73        122.35        30.01 o
  -8   4   1       1803.18       1815.62        56.19 o
  -6   4   1        752.88        880.74        29.80 o
  -4   4   1       6240.20       6628.73        75.31 o
  -2   4   1          1.89         23.00        12.94 o
   0   4   1       1624.30       1628.25        35.94 o
   2   4   1       6157.01       6287.07        78.84 o
   4   4   1        378.84        424.73        19.03 o
   6   4   1       1402.00       1352.50        34.98 o
   8   4   1       1252.62       1257.91        50.21 o
  10   4   1       2688.84       2629.12        91.50 o
  12   4   1        453.11        542.00       121.91 o
  14   4   1         94.82        127.75       105.97 o
 -15   5   1        423.12        400.15       125.57 o
 -13   5   1        683.23        461.34        87.64 o
 -11   5   1       3476.10       3578.48       116.94 o
  -9   5   1       4477.60       4295.63        84.92 o
  -7   5   1       7321.89       7174.63        97.40 o
  -5   5   1       2709.42       2760.09        50.89 o
  -3   5   1      14137.23      14206.00       165.74 o
  -1   5   1      20543.87      20333.27       213.24 o
   1   5   1      16580.36      17586.52       191.52 o
   3   5   1       3613.09       3819.08        58.97 o
   5   5   1      11263.44      11088.67       138.28 o
   7   5   1       6288.66       6305.72        96.96 o
   9   5   1       3794.43       3751.64        93.09 o
  11   5   1       1487.11       1390.25        96.94 o
  13   5   1       1524.12       1537.70       131.58 o
 -14   6   1        454.27        349.43        97.08 o
 -12   6   1       1244.64       1393.50       113.37 o
 -10   6   1       8229.10       8338.21       195.00 o
  -8   6   1      15762.81      15718.21       303.57 o
  -6   6   1       6898.70       6786.21        88.44 o
  -4   6   1       8187.84       8134.68       105.18 o
  -2   6   1      18767.07      18624.25       192.86 o
   0   6   1      36360.78      35541.47       403.16 o
   2   6   1      22046.57      21707.51       247.36 o
   4   6   1      10861.29      10855.05       121.87 o
   6   6   1       8311.12       8121.82       113.81 o
   8   6   1      10492.23       9894.62       158.83 o
  10   6   1       4856.41       4935.48       129.14 o
  12   6   1       2777.94       2620.21       191.63 o
 -13   7   1        708.67        606.81       101.49 o
 -11   7   1        968.75       1105.00        89.78 o
  -9   7   1       2926.22       3067.29        78.99 o
  -7   7   1       5336.16       5094.40        90.58 o
  -5   7   1       3245.57       3349.16        72.26 o
  -3   7   1       9385.84       9479.86       112.33 o
  -1   7   1      12319.84      11947.56       140.51 o
   1   7   1       4694.95       4454.70        77.01 o
   3   7   1       2904.47       2862.79        49.93 o
   5   7   1      10938.66      10506.36       217.20 o
   7   7   1       6232.25       6274.84       118.29 o
   9   7   1       1670.88       1826.46        86.54 o
  11   7   1        531.00        522.51        66.27 o
 -12   8   1         27.54        -23.26        81.44 o
 -10   8   1        142.30        139.27        64.98 o
  -8   8   1        179.69        168.55        48.15 o
  -6   8   1        119.17         66.05        34.34 o
  -4   8   1         16.49         20.91        27.15 o
  -2   8   1       1398.12       1420.52        40.34 o
   0   8   1        263.22        357.73        23.36 o
   2   8   1        271.23        285.60        20.25 o
   4   8   1        106.25        121.68        30.04 o
   6   8   1        728.89        794.48        45.25 o
   8   8   1         53.18         48.73        40.83 o
  10   8   1         42.45         50.18        57.47 o
 -11   9   1        465.53        559.13        84.62 o
  -9   9   1         28.39         41.51        52.53 o
  -7   9   1        761.61        829.00        55.51 o
  -5   9   1       4577.13       4654.11       130.72 o
  -3   9   1       1854.69       1944.02        53.29 o
  -1   9   1        100.31        144.64        26.39 o
   1   9   1       1600.07       1630.72        47.77 o
   3   9   1       3516.59       3587.99        73.30 o
   5   9   1       1395.97       1578.46        73.77 o
   7   9   1        554.13        613.32        48.83 o
   9   9   1        491.13        555.47        74.21 o
  -8  10   1        732.63        778.36        85.80 o
  -6  10   1       2155.22       2224.61        76.98 o
  -4  10   1       3031.89       2959.63        78.20 o
  -2  10   1       1083.39       1062.78        47.09 o
   0  10   1       2107.61       2132.26        58.42 o
   2  10   1       4904.59       4948.23        84.64 o
   4  10   1       2848.07       3028.82       114.11 o
   6  10   1        635.96        642.76        51.47 o
   8  10   1        772.74        877.22        80.40 o
  -5  11   1       1056.86       1129.17        76.31 o
  -3  11   1        688.11        770.52        50.10 o
  -1  11   1        394.41        364.10        35.75 o
   1  11   1       1613.40       1637.43        54.73 o
   3  11   1       1457.15       1470.89        59.27 o
   5  11   1        426.14        461.00        50.59 o
 -16   0   2       3208.18       4157.11       351.60 o
 -14   0   2       2744.03       2855.51       166.39 o
 -12   0   2       1913.46       1717.69       101.54 o
 -10   0   2      23159.24      23317.60       295.34 o
  -8   0   2      53817.14      54636.11       639.53 o
  -6   0   2      39496.06      39486.27       441.50 o
  -4   0   2      30366.37      30336.25       318.46 o
  -2   0   2      90303.16      92753.88      1012.07 o
   0   0   2      41944.11      41448.72       538.14 o
   2   0   2     114750.65     116466.25      1408.83 o
   4   0   2     108086.09     111008.73      1529.83 o
   6   0   2      24896.61      25295.93       428.80 o
   8   0   2       9990.84       9506.16       202.26 o
  10   0   2      16519.43      16475.96       369.95 o
  12   0   2      11117.84      11108.77       761.55 o
  14   0   2       4059.31       4195.84       351.60 o
 -15   1   2       1647.90       1811.86       126.86 o
 -13   1   2       1127.78       1147.29        64.94 o
 -11   1   2      10260.60      10060.03       134.61 o
  -9   1   2      12287.70      12278.67       143.31 o
  -7   1   2       7745.49       7553.76        82.33 o
  -5   1   2      16381.23      16843.13       135.11 o
  -3   1   2     123033.49     120996.60       899.46 o
  -1   1   2      26005.92      28391.48       217.72 o
   1   1   2      18987.84      18282.14       139.37 o
   3   1   2      11978.73      12017.70       104.00 o
   5   1   2      59192.23      59563.56       519.53 o
   7   1   2      19572.41      19005.34       232.35 o
   9   1   2       4895.73       4787.54       106.38 o
  11   1   2       2068.02       2239.25        96.51 o
  13   1   2       4777.22       5009.93       276.68 o
  15   1   2       1263.45       1134.57       127.24 o
 -16   2   2         54.55        -23.08       107.38 o
 -14   2   2         10.54         44.38        57.67 o
 -12   2   2        277.85        261.09        43.12 o
 -10   2   2       2181.67       2341.92        48.86 o
  -8   2   2       1107.31       1089.81        32.62 o
  -6   2   2      12588.17      12554.90       117.40 o
  -4   2   2       3378.83       3463.09        38.71 o
  -2   2   2      67541.66      71742.48       645.58 o
   0   2   2       5341.87       6126.33        59.39 o
   2   2   2      29232.81      30960.22       231.01 o
   4   2   2       1420.93       1394.28        27.49 o
   6   2   2       8615.45       8415.66        99.66 o
   8   2   2          3.03         -2.98        31.46 o
  10   2   2        748.91        814.24        57.00 o
  12   2   2         28.65         64.71        70.83 o
  14   2   2        194.01        262.06        90.51 o
 -15   3   2       1318.25       1336.65       100.21 o
 -13   3   2       5159.21       5239.71       159.67 o
 -11   3   2       2256.41       2399.66        75.23 o
  -9   3   2       1814.24       1809.55        47.32 o
  -7   3   2      11228.69      11196.36       119.46 o
  -5   3   2      40031.87      40369.39       334.67 o
  -3   3   2      26070.43      25666.30       241.13 o
  -1   3   2      16075.01      16434.01       146.80 o
   1   3   2      12426.73      12140.27       111.34 o
   3   3   2      22758.96      23151.75       210.52 o
   5   3   2      13295.97      12989.13       140.13 o
   7   3   2      16569.79      15902.79       194.79 o
   9   3   2       8407.07       8464.76       127.50 o
  11   3   2       1464.95       1543.50        99.23 o
  13   3   2        473.88        510.73       118.55 o
  15   3   2       1829.63       2292.70       200.44 o
 -16   4   2        683.67        799.55       183.08 o
 -14   4   2       2761.39       2930.25       132.33 o
 -12   4   2       6827.13       7354.05       189.99 o
 -10   4   2       8094.90       8262.32       136.52 o
  -8   4   2      11014.66      11000.23       142.20 o
  -6   4   2      29030.30      29254.05       270.15 o
  -4   4   2      38558.86      38036.75       311.60 o
  -2   4   2      29057.52      29840.62       258.12 o
   0   4   2      41960.40      42403.05       372.48 o
   2   4   2      52254.76      53014.72       453.72 o
   4   4   2      26114.04      26234.11       245.85 o
   6   4   2      15882.41      15828.01       186.22 o
   8   4   2      20465.59      20173.60       297.70 o
  10   4   2       8089.55       7653.22       162.58 o
  12   4   2       2413.69       2514.38       222.85 o
  14   4   2       2383.67       2399.38       200.05 o
 -15   5   2       1019.57        957.20       111.70 o
 -13   5   2        971.15       1065.56       127.17 o
 -11   5   2       1709.39       1829.12        71.07 o
  -9   5   2       6511.82       6438.03       108.50 o
  -7   5   2      16044.53      15296.65       177.93 o
  -5   5   2      12035.55      11923.73       132.63 o
  -3   5   2       3613.78       3435.53        53.74 o
  -1   5   2       8441.88       8514.73       104.00 o
   1   5   2      56514.18      57249.86       495.89 o
   3   5   2      26466.95      26433.07       239.06 o
   5   5   2       1050.66       1172.00        34.08 o
   7   5   2       2176.39       2297.06       110.22 o
   9   5   2      12079.44      12397.71       323.51 o
  11   5   2       4920.31       5094.36       180.18 o
  13   5   2        678.48        722.53       134.83 o
 -14   6   2        309.68        186.00       140.64 o
 -12   6   2         68.02        106.25        60.65 o
 -10   6   2        104.77         82.54        38.19 o
  -8   6   2         43.87         34.37        31.01 o
  -6   6   2       1115.58       1111.02        41.05 o
  -4   6   2        468.28        444.04        26.90 o
  -2   6   2         11.33         37.54        19.88 o
   0   6   2         56.16         73.45        20.18 o
   2   6   2       1929.06       2072.41        46.66 o
   4   6   2         76.22         77.62        21.29 o
   6   6   2        457.64        462.62        43.09 o
   8   6   2       1358.02       1263.56        65.44 o
  10   6   2        585.89        707.26        74.43 o
  12   6   2        242.71        141.86        90.10 o
 -13   7   2        240.59        209.26        86.16 o
 -11   7   2        390.31        283.61        59.38 o
  -9   7   2       3588.48       3433.40        97.18 o
  -7   7   2       4068.50       3849.87        77.58 o
  -5   7   2       1875.86       1869.53        72.31 o
  -3   7   2       2110.86       2188.19        52.19 o
  -1   7   2       9746.99       9639.77       122.40 o
   1   7   2       4277.54       4366.36        71.64 o
   3   7   2       5417.71       5305.18        75.82 o
   5   7   2       3078.64       2972.63        86.20 o
   7   7   2       1534.49       1408.19        66.50 o
   9   7   2        965.98       1036.25        85.54 o
  11   7   2       2346.90       2329.84       108.57 o
 -12   8   2       1533.58       1607.76       122.32 o
 -10   8   2       2508.92       2486.62        90.49 o
  -8   8   2       2531.58       2479.72        81.26 o
  -6   8   2       2448.51       2613.24        70.73 o
  -4   8   2       8588.32       8696.39       120.51 o
  -2   8   2      12505.16      12767.78       171.44 o
   0   8   2       8023.31       8114.43       120.79 o
   2   8   2       2678.97       2568.67        68.75 o
   4   8   2       5986.24       5974.19       142.59 o
   6   8   2       7946.44       7857.43       134.84 o
   8   8   2       3182.38       3505.97       117.08 o
  10   8   2       1182.02       1172.74        84.54 o
 -11   9   2        798.88        844.65        89.31 o
  -9   9   2       2110.16       1996.45        91.95 o
  -7   9   2        667.91        816.13        56.19 o
  -5   9   2       1102.12       1150.43        75.35 o
  -3   9   2       4181.53       4035.35        87.22 o
  -1   9   2       5343.91       5141.22        86.77 o
   1   9   2        809.12        979.20        41.96 o
   3   9   2       2808.47       2842.73        75.55 o
   5   9   2       3372.22       3375.19       103.47 o
   7   9   2       1532.62       1674.21        73.70 o
   9   9   2        320.76        391.72        71.49 o
  -8  10   2        264.76        136.21        57.70 o
  -6  10   2         12.99         31.35        42.03 o
  -4  10   2         11.87          8.20        34.05 o
  -2  10   2         10.33         55.65        27.52 o
   0  10   2         58.17         47.75        29.86 o
   2  10   2        177.19        237.72        32.92 o
   4  10   2        202.83        166.21        36.68 o
   6  10   2          2.72        -64.06        42.71 o
   8  10   2          4.06         95.65        67.55 o
  -5  11   2        360.90        306.80        49.21 o
  -3  11   2        264.82        291.68        37.60 o
  -1  11   2        456.41        490.59        47.32 o
   1  11   2       1000.58       1062.50        55.25 o
   3  11   2        230.11        226.52        44.24 o
   5  11   2        254.01        334.24        52.98 o
 -17   1   3       1223.40       1298.40       160.96 o
 -15   1   3       1383.44       1453.65       112.69 o
 -13   1   3        810.70        888.96        64.80 o
 -11   1   3       3129.72       3131.29        67.06 o
  -9   1   3      14891.95      14926.92       159.93 o
  -7   1   3      32406.81      32651.94       303.73 o
  -5   1   3      21943.73      22253.69       169.71 o
  -3   1   3       1716.05       1697.68        24.08 o
  -1   1   3      29491.39      29506.11       219.95 o
   1   1   3      88369.16      88881.46       652.60 o
   3   1   3      48806.12      48954.23       396.83 o
   5   1   3      11252.71      11011.27       118.30 o
   7   1   3       5693.19       5652.53        79.61 o
   9   1   3       6064.10       6316.47        99.09 o
  11   1   3       7518.87       7686.93       195.78 o
  13   1   3       3415.67       3153.11       141.71 o
  15   1   3        689.66        586.91       140.73 o
 -16   2   3       1453.59       1560.28       210.72 o
 -14   2   3       3055.11       3016.81       127.00 o
 -12   2   3       9727.59       9803.18       190.91 o
 -10   2   3      13328.44      13290.60       155.76 o
  -8   2   3      21934.64      22318.74       218.72 o
  -6   2   3      22264.63      21983.10       181.80 o
  -4   2   3      65999.27      65656.19       527.17 o
  -2   2   3      54226.76      57021.09       456.90 o
   0   2   3      81872.14      81995.25       674.86 o
   2   2   3      52046.79      52560.62       433.10 o
   4   2   3      33561.84      33560.88       293.33 o
   6   2   3      25863.18      25940.22       255.05 o
   8   2   3      31474.04      31564.17       354.29 o
  10   2   3       9063.96       9031.50       196.00 o
  12   2   3       4269.56       4084.62       174.82 o
  14   2   3       2680.56       2786.17       582.79 o
 -15   3   3        795.50        931.80       122.82 o
 -13   3   3       2665.09       2816.86       101.35 o
 -11   3   3       7071.25       7193.16       110.61 o
  -9   3   3       5629.29       5478.89        86.20 o
  -7   3   3       9096.80       8695.81       108.47 o
  -5   3   3      28377.99      28994.49       240.64 o
  -3   3   3      21417.45      21696.97       193.23 o
  -1   3   3      37618.30      37330.37       332.29 o
   1   3   3      31421.17      32599.52       270.23 o
   3   3   3      11088.77      10982.88       106.96 o
   5   3   3      13569.25      13449.62       141.67 o
   7   3   3      22150.40      21941.64       241.93 o
   9   3   3       6055.01       6348.56       122.42 o
  11   3   3       2080.06       2227.30       211.74 o
  13   3   3       1448.09       1317.48       155.19 o
 -16   4   3        270.91        132.83       107.81 o
 -14   4   3          0.88        -32.31        55.91 o
 -12   4   3        216.42        202.83        49.69 o
 -10   4   3        153.91         89.10        33.92 o
  -8   4   3       2652.53       2512.74        58.31 o
  -6   4   3        520.85        524.52        24.69 o
  -4   4   3        120.71        139.94        13.94 o
  -2   4   3       3433.05       3189.04        56.19 o
   0   4   3       2263.97       2230.23        42.43 o
   2   4   3       1693.10       1549.10        31.59 o
   4   4   3        274.37        343.78        24.96 o
   6   4   3        966.51        949.28        46.87 o
   8   4   3        556.20        600.44        33.01 o
  10   4   3          1.56        -73.25        48.84 o
  12   4   3         44.21          6.50        92.27 o
  14   4   3         26.24          2.45       110.01 o
 -15   5   3        321.05        240.44        77.28 o
 -13   5   3        977.65        919.80       117.98 o
 -11   5   3       2834.38       2942.51        88.58 o
  -9   5   3       4720.22       4482.42        87.90 o
  -7   5   3       4131.86       4080.32        63.44 o
  -5   5   3       7140.32       6835.50        88.80 o
  -3   5   3      17694.80      17475.54       194.55 o
  -1   5   3       7693.16       8076.91       115.00 o
   1   5   3       6265.33       6264.59        78.72 o
   3   5   3      16530.49      16291.05       165.85 o
   5   5   3      12699.00      12688.21       145.20 o
   7   5   3       2149.80       2178.83        86.87 o
   9   5   3       1786.86       1649.19        92.12 o
  11   5   3       1897.39       1921.03       109.97 o
  13   5   3       1682.16       1437.36       169.11 o
 -14   6   3       1319.96       1365.44       101.02 o
 -12   6   3       2307.66       2462.93       104.61 o
 -10   6   3       4609.78       4633.22       103.77 o
  -8   6   3       5903.06       5997.60       100.80 o
  -6   6   3      17403.03      17209.84       187.40 o
  -4   6   3      15882.14      15511.83       169.56 o
  -2   6   3      15698.53      15641.77       172.11 o
   0   6   3      11895.03      11804.50       163.53 o
   2   6   3      22171.69      22095.95       239.40 o
   4   6   3      17683.63      17334.09       191.30 o
   6   6   3      11665.77      11535.06       180.77 o
   8   6   3       2606.28       2538.53        87.05 o
  10   6   3       4195.41       4249.73       144.35 o
  12   6   3       3660.79       3600.88       387.05 o
 -13   7   3       1382.32       1474.91       102.15 o
 -11   7   3       3048.19       3181.19       113.69 o
  -9   7   3       1050.70       1068.00        60.54 o
  -7   7   3        751.73        801.97        40.97 o
  -5   7   3       8025.25       7889.60       100.91 o
  -3   7   3      17341.48      17006.12       188.81 o
  -1   7   3       6221.32       6163.99        99.22 o
   1   7   3       2422.62       2467.10        57.86 o
   3   7   3       4892.10       4805.24        86.72 o
   5   7   3       7062.18       7183.71       134.17 o
   7   7   3       4742.15       4835.85       112.69 o
   9   7   3       2197.25       2376.46       130.84 o
  11   7   3        944.28       1092.28        94.57 o
 -12   8   3        297.30        320.43        72.93 o
 -10   8   3        239.29        223.62        55.20 o
  -8   8   3        231.77        226.74        42.84 o
  -6   8   3          4.78         10.94        32.51 o
  -4   8   3       1023.55       1023.79        46.19 o
  -2   8   3        307.99        289.08        39.19 o
   0   8   3         97.23        133.40        28.45 o
   2   8   3          8.04         18.93        28.14 o
   4   8   3        389.16        492.08        47.38 o
   6   8   3        543.60        589.84        57.51 o
   8   8   3          6.84         13.71        61.73 o
  10   8   3         33.39        107.65        69.52 o
 -11   9   3        171.09        122.64        67.77 o
  -9   9   3        499.84        539.18        58.27 o
  -7   9   3        962.26       1090.46        60.84 o
  -5   9   3        618.72        588.54        44.53 o
  -3   9   3       1638.38       1726.16        70.17 o
  -1   9   3       3690.91       3599.19       114.96 o
   1   9   3       1496.67       1675.32        61.75 o
   3   9   3        238.04        266.66        42.86 o
   5   9   3        694.59        630.93        64.32 o
   7   9   3       1923.07       1910.65       140.25 o
   9   9   3       1262.04       1396.03       119.69 o
  -8  10   3       1904.27       1889.42        86.29 o
  -6  10   3       2112.94       2078.50        88.85 o
  -4  10   3        842.46        935.12        66.20 o
  -2  10   3       2139.04       2085.28        80.41 o
   0  10   3       3455.87       3531.93       110.70 o
   2  10   3       2622.26       2861.93       111.46 o
   4  10   3       1303.54       1367.06        72.54 o
   6  10   3       1497.25       1326.60        71.72 o
  -5  11   3        474.53        499.74        90.66 o
  -3  11   3        158.57        208.85        55.28 o
  -1  11   3        984.65       1000.87        48.17 o
   1  11   3       2019.83       2159.61        73.81 o
   3  11   3        798.53        744.40        54.49 o
 -16   0   4       1344.11       1641.28       223.07 o
 -14   0   4       5580.92       5423.66       215.75 o
 -12   0   4       8767.67       8625.15       345.60 o
 -10   0   4       8668.82       8982.93       166.70 o
  -8   0   4      11490.51      11221.80       170.73 o
  -6   0   4      81946.33      83495.91       815.80 o
  -4   0   4      94161.00      95258.56       977.12 o
  -2   0   4      28021.12      27043.99       308.05 o
   0   0   4      10512.51       9770.46       125.58 o
   2   0   4     142855.64     143587.42      1512.17 o
   4   0   4      76577.60      73343.15       995.10 o
   6   0   4      20176.62      20661.79       332.96 o
   8   0   4       5161.40       5108.51       117.58 o
  10   0   4      16108.08      16025.35       456.73 o
  12   0   4      10334.42      10442.93       794.05 o
  14   0   4       2632.26       2249.92       291.03 o
 -17   1   4        356.57        223.63       115.82 o
 -15   1   4        356.08        405.46        80.14 o
 -13   1   4       6157.81       6050.82       141.02 o
 -11   1   4       7989.61       7928.44       148.91 o
  -9   1   4       4531.80       4452.12        71.06 o
  -7   1   4       8115.05       8133.31        81.17 o
  -5   1   4      38844.77      39062.68       298.94 o
  -3   1   4      26137.71      26869.84       222.64 o
  -1   1   4      48036.71      46936.37       336.14 o
   1   1   4      19967.03      19605.35       157.24 o
   3   1   4      34222.12      34229.25       308.81 o
   5   1   4      18413.33      18354.86       206.25 o
   7   1   4       6973.04       6831.38       101.29 o
   9   1   4       7562.84       7898.78       197.63 o
  11   1   4       8905.30       8508.43       267.60 o
  13   1   4        962.44       1161.10       127.43 o
 -16   2   4        114.84         41.39        76.63 o
 -14   2   4         31.78         31.32        57.05 o
 -12   2   4        462.01        394.13        50.48 o
 -10   2   4        852.89        859.29        41.36 o
  -8   2   4       1651.52       1692.09        35.10 o
  -6   2   4         40.44         55.35        11.21 o
  -4   2   4       1437.30       1477.77        27.06 o
  -2   2   4       1195.42       1249.51        25.25 o
   0   2   4       1486.55       1552.09        30.23 o
   2   2   4        853.50        942.00        26.34 o
   4   2   4         91.05        147.90        21.92 o
   6   2   4          5.43        -11.04        22.36 o
   8   2   4         50.32         62.11        29.95 o
  10   2   4        533.47        589.76        48.76 o
  12   2   4         71.21         39.17        74.39 o
  14   2   4         39.39        130.54       198.70 o
 -15   3   4        819.56        773.84        91.58 o
 -13   3   4       1523.64       1533.67        94.52 o
 -11   3   4       5730.91       5530.04       117.29 o
  -9   3   4      10726.44      10555.27       128.12 o
  -7   3   4       5687.30       5555.66        72.87 o
  -5   3   4       1193.40       1344.39        31.38 o
  -3   3   4      26589.34      26366.90       251.84 o
  -1   3   4      79465.74      80934.71       645.47 o
   1   3   4      29206.89      29630.86       252.20 o
   3   3   4        341.72        373.82        21.21 o
   5   3   4       6665.45       6605.70        94.32 o
   7   3   4      23256.06      23276.28       259.45 o
   9   3   4       9933.38       9638.30       165.84 o
  11   3   4        649.22        523.81       116.66 o
  13   3   4        757.75        706.59       136.51 o
 -16   4   4       1216.91       1181.73       214.95 o
 -14   4   4       1914.81       1906.11       114.89 o
 -12   4   4       3115.13       3044.15        82.47 o
 -10   4   4       9614.21       9759.57       134.59 o
  -8   4   4      25477.86      24889.54       235.77 o
  -6   4   4      15538.08      15332.08       165.89 o
  -4   4   4      10294.90      10686.69       121.74 o
  -2   4   4      50996.52      52307.97       527.30 o
   0   4   4      67053.91      67621.60       568.18 o
   2   4   4      14970.44      14811.75       138.57 o
   4   4   4      11537.93      11493.17       142.91 o
   6   4   4      30281.62      30750.66       365.99 o
   8   4   4      16444.65      16365.72       228.75 o
  10   4   4       3418.66       3634.22       212.90 o
  12   4   4       2672.43       2484.97       197.82 o
 -15   5   4       1449.31       1458.57       119.94 o
 -13   5   4       1251.59       1322.18        84.62 o
 -11   5   4        338.78        367.11        40.37 o
  -9   5   4       4639.67       4634.80        73.92 o
  -7   5   4      20311.81      19870.43       193.28 o
  -5   5   4      13915.02      13235.68       162.62 o
  -3   5   4       3465.23       3359.70        66.95 o
  -1   5   4      12057.01      11902.01       153.01 o
   1   5   4      14743.49      14659.29       163.62 o
   3   5   4      13789.97      13702.03       155.65 o
   5   5   4      15695.17      15955.59       194.45 o
   7   5   4       5553.42       5839.18       126.97 o
   9   5   4        838.80        917.59        79.39 o
  11   5   4       2029.08       2037.12       174.46 o
  13   5   4       2816.84       3004.78       230.95 o
 -14   6   4        144.60        120.45        78.35 o
 -12   6   4          2.53        -10.56        51.91 o
 -10   6   4          5.72         -1.40        33.70 o
  -8   6   4        333.95        279.07        30.18 o
  -6   6   4        210.37        225.08        25.96 o
  -4   6   4        428.63        481.14        36.28 o
  -2   6   4        974.03        967.53        47.84 o
   0   6   4       1704.41       1792.63        46.88 o
   2   6   4         81.91        124.64        22.76 o
   4   6   4        401.13        476.21        35.41 o
   6   6   4       1396.59       1554.13        69.32 o
   8   6   4        158.16        131.93        56.64 o
  10   6   4         20.80        -88.88        59.25 o
  12   6   4         13.06         70.29       113.76 o
 -13   7   4        501.69        433.29        69.63 o
 -11   7   4        869.64        929.80        69.39 o
  -9   7   4        477.29        518.25        44.56 o
  -7   7   4       2120.66       2130.42        56.95 o
  -5   7   4       8266.09       8452.65       144.77 o
  -3   7   4       6636.71       6425.81       113.27 o
  -1   7   4        133.78        207.32        40.56 o
   1   7   4       4162.32       4041.73        79.43 o
   3   7   4      12421.35      12191.48       179.00 o
   5   7   4       3045.16       3048.06        92.06 o
   7   7   4        151.11         86.54        48.38 o
   9   7   4       1280.43       1220.18        95.70 o
  11   7   4       1446.15       1270.19       126.43 o
 -12   8   4       2122.69       2220.61       105.42 o
 -10   8   4       2207.99       2160.42        77.88 o
  -8   8   4       1685.62       1768.97        62.31 o
  -6   8   4       3223.01       3175.37        68.65 o
  -4   8   4       9196.48       9145.20       166.72 o
  -2   8   4       6638.94       6701.99       135.75 o
   0   8   4       5653.60       5624.59       115.49 o
   2   8   4       5630.79       5423.40       104.19 o
   4   8   4       6687.50       6610.79       143.95 o
   6   8   4       2337.16       2420.41        94.30 o
   8   8   4       3060.72       3586.27       146.02 o
  10   8   4       2336.73       2559.33       134.47 o
 -11   9   4       1115.55       1172.28        97.02 o
  -9   9   4       1319.44       1473.46        69.11 o
  -7   9   4       1067.51       1098.98        95.14 o
  -5   9   4       1553.03       1507.09        76.99 o
  -3   9   4       3352.30       3224.91       103.71 o
  -1   9   4       1688.65       1790.16        83.23 o
   1   9   4       2877.32       2831.95        93.57 o
   3   9   4       2504.64       2515.66       100.23 o
   5   9   4       1739.26       1711.20        83.50 o
   7   9   4       1108.90       1306.10       101.77 o
  -8  10   4         14.53         19.39        53.45 o
  -6  10   4        105.99         41.48        44.83 o
  -4  10   4        160.28        225.60        54.20 o
  -2  10   4          4.55         -9.96        48.36 o
   0  10   4         17.75        125.10        40.64 o
   2  10   4         95.25         53.24        50.09 o
   4  10   4        324.62        444.12        59.15 o
   6  10   4          2.94         15.83        75.30 o
  -5  11   4        236.63        368.36       119.21 o
  -3  11   4        158.87        229.21        67.59 o
  -1  11   4        454.67        431.46        64.38 o
   1  11   4        402.31        441.22        48.29 o
   3  11   4        429.76        487.94        55.62 o
 -17   1   5        502.35        368.32       118.53 o
 -15   1   5       2704.87       2804.85       152.99 o
 -13   1   5       2853.82       2697.92       110.68 o
 -11   1   5       1501.20       1536.26        50.10 o
  -9   1   5       3622.64       3514.74        67.07 o
  -7   1   5      24128.79      24965.04       240.15 o
  -5   1   5      32890.17      32999.34       282.34 o
  -3   1   5      30965.76      31206.26       268.95 o
  -1   1   5       9615.63       9739.47        89.90 o
   1   1   5      12469.55      12651.03       115.27 o
   3   1   5      32083.67      31170.56       280.33 o
   5   1   5      31605.51      31676.56       337.64 o
   7   1   5       6380.03       5977.95        97.15 o
   9   1   5       3050.99       2881.67        95.68 o
  11   1   5       2508.63       2526.66       127.93 o
  13   1   5       2472.30       2371.91       161.75 o
 -16   2   5       1095.88       1235.42       113.71 o
 -14   2   5       2898.76       2942.70       119.77 o
 -12   2   5       6566.85       6383.44       140.07 o
 -10   2   5      16775.59      16607.35       199.94 o
  -8   2   5      18168.67      17886.00       175.92 o
  -6   2   5      16023.13      16104.41       177.08 o
  -4   2   5      43622.46      43190.36       405.29 o
  -2   2   5      80406.70      81360.00       696.55 o
   0   2   5      51704.53      50417.15       429.68 o
   2   2   5      26286.14      25402.09       229.84 o
   4   2   5      25180.23      25948.22       293.86 o
   6   2   5      26806.16      26439.39       277.76 o
   8   2   5      18127.46      18273.88       294.79 o
  10   2   5       8620.31       8256.22       546.29 o
  12   2   5       3716.17       4006.19       234.89 o
 -15   3   5        718.11        827.76       134.76 o
 -13   3   5       1249.77       1279.04        82.95 o
 -11   3   5       5982.95       6060.55       117.60 o
  -9   3   5      11167.81      11238.24       123.83 o
  -7   3   5      11264.40      11319.93       131.33 o
  -5   3   5       1821.66       1673.50        37.11 o
  -3   3   5      35812.52      36022.25       326.06 o
  -1   3   5      37076.59      36326.52       311.42 o
   1   3   5      16665.84      16681.72       175.03 o
   3   3   5       8613.03       8443.80       111.03 o
   5   3   5      17508.68      17673.59       205.61 o
   7   3   5       7225.40       7448.81       137.85 o
   9   3   5       8042.49       8100.21       169.22 o
  11   3   5       2225.18       2058.45       176.18 o
  13   3   5       1092.47        979.69       154.53 o
 -16   4   5         84.03        189.87        96.61 o
 -14   4   5         47.07         36.20        55.01 o
 -12   4   5        164.54        113.24        43.71 o
 -10   4   5          6.20        -19.25        28.22 o
  -8   4   5        255.73        218.92        27.28 o
  -6   4   5        574.13        534.30        26.34 o
  -4   4   5         80.36        131.64        20.80 o
  -2   4   5         79.87        146.13        17.70 o
   0   4   5        206.74        195.24        16.56 o
   2   4   5        352.02        447.94        27.54 o
   4   4   5       1589.53       1618.16        48.23 o
   6   4   5        381.51        372.34        36.66 o
   8   4   5        307.46        275.14        60.33 o
  10   4   5        125.72         86.83        62.46 o
  12   4   5        233.64        474.72       157.33 o
 -15   5   5        509.00        602.43        87.38 o
 -13   5   5       1100.37       1109.18       128.79 o
 -11   5   5       1090.05       1188.26        58.89 o
  -9   5   5       2640.77       2686.42        67.32 o
  -7   5   5       5310.62       5033.96        76.31 o
  -5   5   5      16337.88      16198.88       188.18 o
  -3   5   5       3414.85       3419.38        62.61 o
  -1   5   5       6180.52       6074.29        90.83 o
   1   5   5      10118.90      10225.72       113.57 o
   3   5   5      12067.87      12180.33       153.83 o
   5   5   5       3298.43       3230.69        91.67 o
   7   5   5       5790.62       5554.98       131.38 o
   9   5   5       1998.58       1967.25       107.07 o
  11   5   5       1396.99       1264.15       158.10 o
 -14   6   5       2329.74       2236.61       124.91 o
 -12   6   5       1807.55       1836.78        95.82 o
 -10   6   5       1312.10       1282.38        57.70 o
  -8   6   5       8225.52       8065.81       113.76 o
  -6   6   5      18657.92      18220.85       211.36 o
  -4   6   5      13160.56      12627.53       180.15 o
  -2   6   5       5850.29       5854.96       110.05 o
   0   6   5      11338.54      11445.96       141.97 o
   2   6   5      23314.40      22914.03       225.37 o
   4   6   5      17400.08      17286.64       298.84 o
   6   6   5       4019.38       4332.90       136.59 o
   8   6   5       3018.58       3188.47       163.69 o
  10   6   5       4668.81       4875.98       216.07 o
 -13   7   5       1123.59       1228.63        98.62 o
 -11   7   5       1560.60       1569.85        75.62 o
  -9   7   5       2418.95       2218.52        71.57 o
  -7   7   5       2934.20       3070.18        70.02 o
  -5   7   5       4330.38       4054.11        82.01 o
  -3   7   5       3190.36       3088.96       101.75 o
  -1   7   5       7297.71       7149.48       111.39 o
   1   7   5       9986.63      10076.45       143.77 o
   3   7   5       6914.07       6845.33       126.86 o
   5   7   5        864.56        877.07        71.19 o
   7   7   5       1718.38       1702.30       105.87 o
   9   7   5       3406.80       3723.37       147.19 o
 -12   8   5          2.64        -27.18        63.59 o
 -10   8   5          7.78         75.74        45.07 o
  -8   8   5        152.13        198.96        42.06 o
  -6   8   5        112.29        132.03        29.41 o
  -4   8   5         12.37         12.53        41.97 o
  -2   8   5         50.33        133.28        43.70 o
   0   8   5        112.93        113.90        37.56 o
   2   8   5        272.30        257.98        41.53 o
   4   8   5        109.34        201.02        51.15 o
   6   8   5         26.59         58.02        55.80 o
   8   8   5         70.47         -5.84        71.34 o
 -11   9   5       1026.25       1045.53       109.60 o
  -9   9   5       1460.42       1452.25        72.89 o
  -7   9   5        137.64        120.54        40.97 o
  -5   9   5        123.65         87.31        51.78 o
  -3   9   5       1745.95       1887.97        86.61 o
  -1   9   5       3906.09       4087.12       138.22 o
   1   9   5       1393.37       1423.93        76.07 o
   3   9   5        171.70        153.64        49.13 o
   5   9   5        689.18        837.38        75.92 o
   7   9   5       1420.63       1431.98       125.32 o
  -8  10   5       1162.43       1242.26        88.24 o
  -6  10   5        753.76        841.64       103.63 o
  -4  10   5       1638.73       1772.01       101.36 o
  -2  10   5       2971.16       3139.36       116.20 o
   0  10   5       2224.91       2325.02        84.70 o
   2  10   5        944.35       1040.62        66.54 o
   4  10   5       1520.57       1676.29        94.95 o
  -5  11   5        678.01        563.05        94.69 o
  -3  11   5        994.44       1096.48       109.17 o
  -1  11   5        950.45       1022.92        92.95 o
   1  11   5        286.85        348.57        61.68 o
 -16   0   6       2476.24       2289.81       245.23 o
 -14   0   6       4769.01       4615.08       283.64 o
 -12   0   6       6593.92       7084.38       202.83 o
 -10   0   6       3717.52       3643.17       105.17 o
  -8   0   6      19855.29      19673.71       278.61 o
  -6   0   6      57273.48      55489.21       715.36 o
  -4   0   6      70251.98      69901.72       896.53 o
  -2   0   6      10880.72      10932.97       160.11 o
   0   0   6      39729.82      40271.90       461.79 o
   2   0   6      47399.75      47788.04       579.63 o
   4   0   6      40954.43      39912.62       632.19 o
   6   0   6      22399.30      21218.53       360.52 o
   8   0   6      16991.63      16481.14       468.94 o
  10   0   6       3653.88       3714.81       213.47 o
  12   0   6       3576.95       3758.59       232.99 o
 -17   1   6        443.40        540.43       120.65 o
 -15   1   6       1510.68       1385.70       135.79 o
 -13   1   6       2140.05       2086.94       104.91 o
 -11   1   6       2361.35       2504.78        67.32 o
  -9   1   6      11275.92      11075.73       137.99 o
  -7   1   6      18349.61      18126.29       174.16 o
  -5   1   6      16187.80      16093.16       155.35 o
  -3   1   6       6957.28       6868.76        76.95 o
  -1   1   6      23888.97      23238.47       211.23 o
   1   1   6      46788.57      47519.48       487.86 o
   3   1   6      25601.92      25230.45       277.98 o
   5   1   6       1423.16       1348.90        69.65 o
   7   1   6      10086.32       9948.38       211.36 o
   9   1   6      12198.63      11825.25       219.23 o
  11   1   6       2338.93       2281.13       127.14 o
  13   1   6        577.98        451.62       135.03 o
 -16   2   6         16.99          5.34       113.01 o
 -14   2   6         16.22        -20.87        53.54 o
 -12   2   6          1.18         34.18        48.43 o
 -10   2   6          6.43          7.58        23.94 o
  -8   2   6       1588.65       1654.20        44.34 o
  -6   2   6         66.27         18.40        16.88 o
  -4   2   6       3096.35       3089.20        51.00 o
  -2   2   6       2638.89       2769.76        52.07 o
   0   2   6      18108.91      18810.42       198.72 o
   2   2   6       1967.64       1885.53        45.35 o
   4   2   6       5908.09       5579.61       109.62 o
   6   2   6       1879.56       1748.16        70.82 o
   8   2   6       3683.67       3441.17        98.66 o
  10   2   6        587.83        896.42        87.05 o
  12   2   6        191.56        142.92       115.26 o
 -15   3   6        234.17        130.88        62.93 o
 -13   3   6        513.67        529.06        64.70 o
 -11   3   6       6206.98       6236.37       151.07 o
  -9   3   6      10430.56      10419.26       157.04 o
  -7   3   6       5475.72       5416.88        79.87 o
  -5   3   6       4672.52       4779.91        67.53 o
  -3   3   6      16416.12      16388.24       179.03 o
  -1   3   6      18637.42      17867.43       173.79 o
   1   3   6      14723.50      14824.33       172.22 o
   3   3   6      13039.79      12582.89       166.81 o
   5   3   6      11058.92      10700.78       285.79 o
   7   3   6       2956.05       2763.28        84.10 o
   9   3   6       2677.04       2868.42       130.35 o
  11   3   6       4063.93       4100.02       249.92 o
 -16   4   6       1312.59       1355.48       135.86 o
 -14   4   6       1026.03       1041.78        84.27 o
 -12   4   6       2790.17       2701.39       106.30 o
 -10   4   6      12192.52      12054.36       181.99 o
  -8   4   6      12227.41      12201.11       146.55 o
  -6   4   6       9515.98       9281.23       118.97 o
  -4   4   6      25263.39      24900.52       270.30 o
  -2   4   6      36031.29      35372.26       330.03 o
   0   4   6      19113.86      18737.90       203.57 o
   2   4   6      20201.73      20288.11       236.27 o
   4   4   6      23204.64      22958.87       285.96 o
   6   4   6      13699.13      13610.45       187.23 o
   8   4   6       6353.90       6497.97       172.68 o
  10   4   6       5552.29       5457.68       235.25 o
  12   4   6       3005.38       2714.42       222.87 o
 -15   5   6        774.57        845.26       139.67 o
 -13   5   6       1491.99       1408.26       101.71 o
 -11   5   6       3430.66       3365.15        89.31 o
  -9   5   6       2737.85       2686.75        69.67 o
  -7   5   6       1427.15       1416.75        43.67 o
  -5   5   6      12221.18      11739.54       148.50 o
  -3   5   6      30190.84      29239.67       341.58 o
  -1   5   6       7156.64       6977.10       107.05 o
   1   5   6        997.76       1034.48        40.11 o
   3   5   6      12200.95      12155.78       148.94 o
   5   5   6      16359.57      16155.75       238.79 o
   7   5   6       5034.55       5069.58       184.99 o
   9   5   6        852.43        850.24        93.12 o
  11   5   6       1239.30       1075.13       338.30 o
 -14   6   6         71.80         99.99        70.16 o
 -12   6   6        195.84        127.42        48.05 o
 -10   6   6        936.56        826.85        47.75 o
  -8   6   6         46.50        137.79        30.37 o
  -6   6   6       1269.62       1280.15        42.69 o
  -4   6   6       1349.33       1371.17        45.53 o
  -2   6   6       1368.54       1343.04        51.99 o
   0   6   6          3.36         28.47        23.11 o
   2   6   6         71.18         98.07        32.19 o
   4   6   6        601.59        538.52        53.53 o
   6   6   6         15.07        107.14        51.35 o
   8   6   6          7.76         56.91        62.96 o
  10   6   6         76.22         47.33       103.02 o
 -13   7   6       1235.42       1297.70       100.29 o
 -11   7   6        702.11        722.93        59.70 o
  -9   7   6        165.30        113.41        34.78 o
  -7   7   6       2596.93       2640.94        74.68 o
  -5   7   6       4799.43       4526.64        82.32 o
  -3   7   6       2341.02       2300.71        71.49 o
  -1   7   6       2789.53       2812.60        72.21 o
   1   7   6       4183.56       4172.38        89.74 o
   3   7   6       1680.31       1731.45        72.20 o
   5   7   6       3066.65       2986.73       107.85 o
   7   7   6       2123.41       1897.12       114.43 o
   9   7   6        734.81        921.48       107.92 o
 -12   8   6       1192.18       1263.51        95.88 o
 -10   8   6       1844.27       1858.45        80.11 o
  -8   8   6       2343.36       2308.35        68.28 o
  -6   8   6       3968.74       4004.88       112.02 o
  -4   8   6       2375.20       2365.28        92.13 o
  -2   8   6       6016.94       6164.83       145.81 o
   0   8   6       8251.06       8037.28       180.80 o
   2   8   6       6953.97       7283.11       167.15 o
   4   8   6       1331.01       1295.36        83.89 o
   6   8   6       2198.62       1985.57       117.54 o
   8   8   6       3262.37       3470.33       157.94 o
  -9   9   6        516.20        627.91        65.75 o
  -7   9   6       2279.85       2299.76        70.42 o
  -5   9   6       2146.13       2101.80       101.25 o
  -3   9   6        851.70        897.25        96.38 o
  -1   9   6       1722.09       1625.44        74.39 o
   1   9   6       4054.02       4172.34       114.32 o
   3   9   6       1162.28       1225.30        81.96 o
   5   9   6        764.22        709.51        75.69 o
   7   9   6       1389.30       1696.57       122.11 o
  -8  10   6          2.38         36.34        52.72 o
  -6  10   6        300.00        188.60        74.66 o
  -4  10   6        154.67        233.64        73.14 o
  -2  10   6          1.96        -34.28        61.55 o
   0  10   6         30.02         11.45        50.65 o
   2  10   6        238.62        306.45        61.67 o
   4  10   6         48.37         56.73        64.91 o
  -3  11   6        335.21        351.88       124.72 o
  -1  11   6        513.40        531.50        68.68 o
 -17   1   7        225.04        147.96       107.58 o
 -15   1   7        984.01       1047.02       214.95 o
 -13   1   7       3954.50       4078.93       152.89 o
 -11   1   7       4330.64       4331.31        94.92 o
  -9   1   7       2577.42       2622.51        59.48 o
  -7   1   7       5675.59       5540.15        78.08 o
  -5   1   7      25749.20      25935.70       264.06 o
  -3   1   7      25178.52      24348.26       220.42 o
  -1   1   7      10578.66      10441.25       118.48 o
   1   1   7       9938.62      10268.04       119.25 o
   3   1   7      15819.37      15323.33       181.41 o
   5   1   7      14684.40      14146.12       184.37 o
   7   1   7       8735.68       8520.03       198.55 o
   9   1   7       2528.06       2357.71       123.84 o
  11   1   7       1768.40       1638.21       135.27 o
 -16   2   7        847.37        872.78       125.33 o
 -14   2   7       1461.23       1430.64        92.87 o
 -12   2   7       5682.99       5624.88       153.54 o
 -10   2   7      13447.32      13218.27       187.05 o
  -8   2   7      14705.78      14275.46       178.89 o
  -6   2   7      24086.67      23333.29       217.83 o
  -4   2   7      15198.26      14919.31       148.51 o
  -2   2   7      31062.78      30828.50       308.55 o
   0   2   7      48478.11      48073.49       453.66 o
   2   2   7      40891.07      40180.34       373.18 o
   4   2   7      15710.17      15762.22       426.12 o
   6   2   7      12545.64      11920.84       401.94 o
   8   2   7       7975.72       8139.30       217.14 o
  10   2   7       8926.64       9282.89       276.87 o
  12   2   7       4296.07       4808.49       261.10 o
 -15   3   7        553.65        503.54        95.60 o
 -13   3   7       1384.76       1286.77        83.83 o
 -11   3   7       3402.00       3525.57       160.56 o
  -9   3   7       6791.39       6937.73       106.17 o
  -7   3   7       7287.52       7266.94       100.17 o
  -5   3   7      15059.61      15095.15       153.82 o
  -3   3   7      10798.21      10726.01       132.53 o
  -1   3   7      13856.75      13586.92       167.02 o
   1   3   7      19286.10      18899.66       216.55 o
   3   3   7      14363.55      14172.21       180.78 o
   5   3   7       5262.53       5056.10       118.34 o
   7   3   7       6673.43       7074.31       342.45 o
   9   3   7       3945.87       4021.46       150.52 o
  11   3   7       2350.00       2466.93       473.47 o
 -16   4   7          5.56        102.80        90.75 o
 -14   4   7        309.51        281.92        65.49 o
 -12   4   7        424.67        476.17        62.47 o
 -10   4   7        392.90        445.85        43.53 o
  -8   4   7       2269.78       2252.16        54.68 o
  -6   4   7       3028.24       2903.40        55.76 o
  -4   4   7       3934.99       3962.98        70.24 o
  -2   4   7         75.07        109.89        27.14 o
   0   4   7       3719.97       3602.08        82.80 o
   2   4   7         33.82         95.71        34.28 o
   4   4   7       1251.24       1330.68        67.20 o
   6   4   7       2390.52       2645.46        95.00 o
   8   4   7        312.72        264.03        73.63 o
  10   4   7        102.57         46.50        99.31 o
 -15   5   7        654.88        673.45        92.19 o
 -13   5   7        547.00        625.38        90.20 o
 -11   5   7       1078.16       1159.96        73.49 o
  -9   5   7       3098.33       3277.31        88.71 o
  -7   5   7       6406.77       6430.38       115.41 o
  -5   5   7       2233.27       2250.24        49.94 o
  -3   5   7       5714.93       5752.85        98.75 o
  -1   5   7      11521.26      11333.00       130.37 o
   1   5   7       8031.30       7988.49       162.64 o
   3   5   7       1973.28       1987.35        67.77 o
   5   5   7       4229.20       4488.20       122.97 o
   7   5   7       4118.31       4352.82       212.07 o
   9   5   7       2659.07       2630.22       172.05 o
  11   5   7        667.56        854.63       156.46 o
 -14   6   7       1515.70       1499.24       111.25 o
 -12   6   7       2238.55       2290.98        91.07 o
 -10   6   7       2092.10       2066.92        66.43 o
  -8   6   7       4442.40       4323.86        89.38 o
  -6   6   7       7297.51       6917.25        97.23 o
  -4   6   7      15369.40      15106.15       207.74 o
  -2   6   7      11150.24      10773.89       151.96 o
   0   6   7       9797.86       9818.23       122.05 o
   2   6   7       6041.81       5831.79       104.79 o
   4   6   7       9157.07       8708.66       187.39 o
   6   6   7       8461.23       8357.26       239.63 o
   8   6   7       5638.51       5295.06       187.55 o
  10   6   7        849.34        746.24       131.00 o
 -13   7   7        284.67        359.25        76.51 o
 -11   7   7        940.34        989.42        58.21 o
  -9   7   7       2894.24       2946.88       106.05 o
  -7   7   7       4483.16       4460.51        88.58 o
  -5   7   7       1641.32       1530.56        59.86 o
  -3   7   7       1863.95       1726.00        67.27 o
  -1   7   7       7288.80       7300.35       185.07 o
   1   7   7       8117.61       8289.31       134.68 o
   3   7   7       1979.21       1844.09        83.39 o
   5   7   7       2031.16       2088.42       103.51 o
   7   7   7       2599.53       2920.76       141.32 o
   9   7   7       1461.21       1303.10       127.51 o
 -12   8   7         42.45         86.69        65.66 o
 -10   8   7         78.08         36.34        41.45 o
  -8   8   7        558.97        583.19        41.41 o
  -6   8   7         36.57         81.78        35.03 o
  -4   8   7        235.35        228.74        40.39 o
  -2   8   7         15.09        -31.06        40.36 o
   0   8   7       1553.77       1567.79        74.76 o
   2   8   7         60.89        151.78        53.15 o
   4   8   7        367.52        409.53        70.46 o
   6   8   7         45.35         96.42        77.20 o
  -9   9   7        463.53        409.07        48.52 o
  -7   9   7        564.55        633.96        49.20 o
  -5   9   7        856.01        883.89        57.29 o
  -3   9   7       1222.86       1205.44        68.29 o
  -1   9   7        464.99        441.82        56.99 o
   1   9   7        799.88        800.22        69.51 o
   3   9   7       2162.52       2474.37       114.83 o
   5   9   7        750.31        778.09       100.29 o
  -6  10   7       1153.19       1167.24       106.70 o
  -4  10   7       2460.74       2675.51       131.65 o
  -2  10   7       1484.84       1486.46        72.17 o
   0  10   7        700.20        642.40        79.66 o
   2  10   7       1336.25       1344.10        91.79 o
 -16   0   8        802.46        555.46       162.50 o
 -14   0   8       3492.21       3446.53       251.14 o
 -12   0   8       6865.92       6785.84       196.62 o
 -10   0   8       8952.29       8974.90       173.28 o
  -8   0   8      12407.39      12030.68       191.06 o
  -6   0   8       9247.83       9676.69       178.10 o
  -4   0   8      24721.07      24343.03       380.59 o
  -2   0   8      88540.29      86757.66      1087.60 o
   0   0   8      37881.39      38999.52       483.97 o
   2   0   8       1615.49       1819.09       101.89 o
   4   0   8      17802.64      17977.13       349.15 o
   6   0   8      39216.18      37763.97      1873.95 o
   8   0   8      13532.39      14138.75       762.29 o
  10   0   8       2048.51       2216.37       185.86 o
 -15   1   8       1099.57       1193.81       146.25 o
 -13   1   8        759.25        900.53        76.54 o
 -11   1   8       3619.92       3462.70        93.80 o
  -9   1   8       8800.37       8789.01       113.54 o
  -7   1   8      12322.12      12028.54       140.01 o
  -5   1   8       3253.25       3208.72        63.00 o
  -3   1   8      17293.31      17525.51       201.79 o
  -1   1   8      25626.10      26100.26       263.42 o
   1   1   8      17443.87      17530.96       182.19 o
   3   1   8       2912.10       2991.20        81.92 o
   5   1   8      14679.14      14229.85       277.37 o
   7   1   8       8738.49       8796.51       208.75 o
   9   1   8       2322.08       2256.51       156.08 o
  11   1   8       1246.90       1324.69       131.06 o
 -16   2   8         75.50         36.67        92.53 o
 -14   2   8         11.17          5.86        56.24 o
 -12   2   8        583.59        577.54        65.26 o
 -10   2   8         22.49         33.87        37.66 o
  -8   2   8       3573.16       3433.07        66.87 o
  -6   2   8         22.05         37.90        19.36 o
  -4   2   8       3585.23       3677.69        78.49 o
  -2   2   8         36.46         42.26        28.43 o
   0   2   8       1642.30       1565.65        49.08 o
   2   2   8          6.86         20.96        27.75 o
   4   2   8         99.40         72.99        42.47 o
   6   2   8         33.88         47.47        52.07 o
   8   2   8        237.52        246.51        63.60 o
  10   2   8          2.63       -113.65        99.87 o
 -15   3   8        448.60        495.81        77.17 o
 -13   3   8       1672.20       1813.32       118.85 o
 -11   3   8       1795.90       1869.65        75.26 o
  -9   3   8       3159.15       3023.65        87.21 o
  -7   3   8       7520.00       7554.26       100.78 o
  -5   3   8      14492.36      14612.70       162.25 o
  -3   3   8       4474.03       4577.26        91.02 o
  -1   3   8       4490.24       4600.83        79.19 o
   1   3   8      15235.20      15495.89       209.49 o
   3   3   8      20661.33      20637.71       270.53 o
   5   3   8       2350.20       2289.07       134.23 o
   7   3   8        943.76        790.09        76.54 o
   9   3   8       4059.58       3997.51       511.52 o
  11   3   8       3743.47       3860.06       256.45 o
 -14   4   8       2248.40       2385.48       115.32 o
 -12   4   8       3626.09       3791.45       114.19 o
 -10   4   8       2796.49       2950.65        86.91 o
  -8   4   8       6568.67       6725.82       110.25 o
  -6   4   8      22413.96      22507.34       225.02 o
  -4   4   8      19440.21      19498.36       219.14 o
  -2   4   8       8322.82       8404.58       118.42 o
   0   4   8      14003.82      13860.38       165.07 o
   2   4   8      27677.78      27156.03       307.72 o
   4   4   8      15051.55      14964.19       247.49 o
   6   4   8       3943.91       4048.52       140.45 o
   8   4   8       5170.40       5007.03       176.37 o
  10   4   8       6253.08       6050.01       534.38 o
 -15   5   8        384.98        456.40        87.75 o
 -13   5   8       2127.55       2142.06       118.91 o
 -11   5   8       2459.06       2497.99        81.42 o
  -9   5   8        996.08       1068.38        50.21 o
  -7   5   8       3575.28       3356.27        78.33 o
  -5   5   8      10109.93       9928.38       163.88 o
  -3   5   8       9929.55       9736.05       124.05 o
  -1   5   8       4881.63       4915.96        89.36 o
   1   5   8       5883.99       5515.02       103.42 o
   3   5   8       6946.34       7207.17       142.00 o
   5   5   8       5760.99       5817.64       157.20 o
   7   5   8       2909.06       3098.96       190.75 o
   9   5   8       2277.71       2287.49       183.70 o
 -14   6   8          3.96         28.16        72.02 o
 -12   6   8        108.46        124.07        45.09 o
 -10   6   8         33.27         18.05        40.29 o
  -8   6   8         50.96         36.62        33.64 o
  -6   6   8        340.81        305.46        33.37 o
  -4   6   8          2.92         49.90        28.25 o
  -2   6   8        102.73        157.62        30.12 o
   0   6   8         76.23        144.02        37.91 o
   2   6   8        963.29        986.51        62.19 o
   4   6   8        409.50        431.85        62.39 o
   6   6   8        219.16        289.22        77.23 o
   8   6   8         26.41        -15.04        77.44 o
 -13   7   8        306.28        373.09        78.41 o
 -11   7   8        607.34        611.03        56.12 o
  -9   7   8       1930.56       1985.75        71.61 o
  -7   7   8        762.20        820.27        43.70 o
  -5   7   8       1043.06       1102.45        58.71 o
  -3   7   8       3146.46       2909.27       105.71 o
  -1   7   8       5707.21       5644.37       119.77 o
   1   7   8        764.14        703.79        56.65 o
   3   7   8       1037.44        895.78        71.12 o
   5   7   8       2239.09       1994.80       121.01 o
   7   7   8       2538.64       2570.83       152.80 o
 -10   8   8       2014.94       2042.06       141.38 o
  -8   8   8       4038.92       4169.15        91.91 o
  -6   8   8       2220.56       2100.99        92.83 o
  -4   8   8       1581.22       1437.54        68.08 o
  -2   8   8       3461.43       3247.19       107.46 o
   0   8   8       5656.39       5541.82       130.54 o
   2   8   8       4365.16       4636.62       191.52 o
   4   8   8       2571.01       2584.09       119.68 o
   6   8   8       2233.22       2173.19       222.85 o
  -9   9   8        877.16        956.93        91.17 o
  -7   9   8       1430.35       1425.01        70.22 o
  -5   9   8       1046.11       1058.27        60.79 o
  -3   9   8        854.87        920.75        64.52 o
  -1   9   8       2628.57       2387.47        86.26 o
   1   9   8       1057.35       1060.69        82.19 o
   3   9   8       1261.15       1294.52        97.27 o
  -6  10   8          6.79          8.40        43.07 o
  -4  10   8         15.09        113.49        54.51 o
  -2  10   8        245.46        180.28        63.78 o
   0  10   8         69.27        -49.59        72.18 o
 -15   1   9        627.95        647.88       112.46 o
 -13   1   9       2400.27       2353.25       111.39 o
 -11   1   9       3870.91       3938.89       102.68 o
  -9   1   9       3255.83       3269.15        71.81 o
  -7   1   9       2668.84       2861.05        65.05 o
  -5   1   9      11195.98      11037.38       137.96 o
  -3   1   9      22230.19      22599.63       260.21 o
  -1   1   9      14702.25      14476.53       186.12 o
   1   1   9       4220.10       4322.31        80.66 o
   3   1   9       5545.55       5573.21       100.69 o
   5   1   9       9439.75       9595.04       213.90 o
   7   1   9       8262.36       7957.70       246.61 o
   9   1   9       2562.46       2480.17       163.60 o
 -16   2   9       1524.79       1658.98       233.41 o
 -14   2   9       2137.32       2222.47       128.79 o
 -12   2   9       1854.95       1799.20        87.19 o
 -10   2   9       4596.24       4452.82       106.39 o
  -8   2   9      19297.51      18722.12       220.59 o
  -6   2   9      18383.67      18461.80       223.66 o
  -4   2   9      16097.53      16022.53       183.98 o
  -2   2   9      13290.49      12930.41       203.06 o
   0   2   9      19860.06      19568.25       309.31 o
   2   2   9      26516.16      26556.25       300.40 o
   4   2   9      21711.91      20985.05       380.30 o
   6   2   9       5864.90       5537.54       185.29 o
   8   2   9       5790.74       5452.99       232.21 o
  10   2   9       4697.57       4587.78       258.60 o
 -15   3   9       1130.33       1198.55       108.19 o
 -13   3   9        954.49       1050.55        81.68 o
 -11   3   9        891.83        850.56        59.38 o
  -9   3   9       5506.55       5406.78       115.22 o
  -7   3   9       9963.34      10050.91       148.44 o
  -5   3   9       8603.06       8408.07       120.06 o
  -3   3   9       3419.34       3492.40        76.28 o
  -1   3   9       9549.93       9569.77       198.32 o
   1   3   9      14799.56      15019.24       207.41 o
   3   3   9      12113.79      12244.69       177.77 o
   5   3   9       2735.25       2758.43       123.98 o
   7   3   9       2627.46       2600.85       160.66 o
   9   3   9       3245.05       3196.76       202.88 o
 -14   4   9         51.64         40.29        75.83 o
 -12   4   9        272.25        332.73        56.66 o
 -10   4   9         21.47         55.32        37.71 o
  -8   4   9          6.24        -33.25        30.77 o
  -6   4   9        902.74        937.27        51.09 o
  -4   4   9        395.71        417.01        41.16 o
  -2   4   9       1368.44       1331.52        58.03 o
   0   4   9        303.71        337.26        43.62 o
   2   4   9        312.92        220.83        48.50 o
   4   4   9         11.67         24.89        52.93 o
   6   4   9         25.85        -66.82        58.90 o
   8   4   9        840.56        755.17        96.05 o
 -13   5   9        570.62        565.78        74.36 o
 -11   5   9       1398.67       1497.40        73.44 o
  -9   5   9       1634.56       1680.14        61.75 o
  -7   5   9       2307.75       2417.66        64.16 o
  -5   5   9       3039.96       3073.66        80.00 o
  -3   5   9       7736.68       8137.01       138.97 o
  -1   5   9       4100.60       4271.98        99.38 o
   1   5   9       3153.36       3129.60        87.60 o
   3   5   9       2891.07       2829.59       111.34 o
   5   5   9       4207.12       4063.65       151.34 o
   7   5   9       1813.52       1689.85       124.96 o
   9   5   9       1346.07       1478.87       202.28 o
 -14   6   9        503.00        546.23        89.91 o
 -12   6   9       2766.42       2875.57       117.84 o
 -10   6   9       4925.75       5003.61       123.52 o
  -8   6   9       1436.47       1439.72        63.79 o
  -6   6   9       2299.95       2224.93        70.20 o
  -4   6   9       8967.83       8739.62       160.30 o
  -2   6   9      16385.71      16249.70       382.77 o
   0   6   9       6010.65       6100.88       137.26 o
   2   6   9       2848.03       2808.59       108.89 o
   4   6   9       4621.95       4365.92       168.58 o
   6   6   9       8016.72       7878.77       321.34 o
   8   6   9       2769.04       2698.99       258.43 o
 -11   7   9       1072.76       1087.75        70.68 o
  -9   7   9       2219.47       2312.39       106.29 o
  -7   7   9       1543.50       1485.22        63.78 o
  -5   7   9       1412.65       1349.71        61.24 o
  -3   7   9       4695.91       4543.66       116.56 o
  -1   7   9       2870.29       2887.56        96.90 o
   1   7   9       1954.37       1957.38        89.78 o
   3   7   9       3444.97       3442.02       133.78 o
   5   7   9       3332.58       3034.40       217.07 o
   7   7   9        721.80        645.11       108.19 o
 -10   8   9         19.05         38.58        47.26 o
  -8   8   9         42.65        -23.12        39.52 o
  -6   8   9          3.41         11.32        34.29 o
  -4   8   9        117.84         87.29        40.63 o
  -2   8   9        225.53        213.86        67.74 o
   0   8   9         11.01        -43.29        50.88 o
   2   8   9         12.55         16.60        63.64 o
   4   8   9        215.73         97.36        91.00 o
  -7   9   9       1438.14       1482.93        81.61 o
  -5   9   9        906.03        856.52        68.78 o
  -3   9   9         30.80         43.50        55.19 o
  -1   9   9        420.80        405.78        61.90 o
   1   9   9       2452.92       2540.90       122.45 o
   3   9   9        898.51        917.39       104.78 o
 -16   0  10        541.66        251.14       144.78 o
 -14   0  10        991.58        969.11       169.89 o
 -12   0  10       4652.06       4202.91       276.25 o
 -10   0  10      14665.37      14837.51       288.19 o
  -8   0  10       4847.04       4996.09       124.82 o
  -6   0  10       6187.42       6143.99       164.27 o
  -4   0  10      23495.33      23158.98       427.36 o
  -2   0  10      31642.15      31364.10       443.02 o
   0   0  10      11340.74      11862.68       188.13 o
   2   0  10      20501.90      20703.29       376.48 o
   4   0  10      11750.10      12513.34       343.97 o
   6   0  10       8409.08       8845.03       380.40 o
   8   0  10       5708.44       5378.84       373.76 o
  10   0  10       5387.00       5299.06       392.96 o
 -15   1  10        376.42        462.78       146.99 o
 -13   1  10       1057.47       1093.44       119.03 o
 -11   1  10       3561.06       3689.86       111.90 o
  -9   1  10       3699.13       3609.97       112.25 o
  -7   1  10       3232.19       3047.45        71.06 o
  -5   1  10      13070.91      12945.44       156.49 o
  -3   1  10      12898.13      12827.63       170.93 o
  -1   1  10       4729.57       4587.15        93.97 o
   1   1  10       4683.37       5048.71        91.33 o
   3   1  10      15116.18      15683.44       213.02 o
   5   1  10       9514.89       9651.07       218.92 o
   7   1  10       1481.56       1575.77       146.13 o
   9   1  10       1081.83       1135.84       193.65 o
 -16   2  10          7.68          3.97        93.94 o
 -14   2  10         12.25       -111.96        74.64 o
 -12   2  10          1.17         46.53        52.96 o
 -10   2  10         39.38         35.24        43.66 o
  -8   2  10        691.31        698.54        42.36 o
  -6   2  10        123.13        125.15        35.38 o
  -4   2  10       2557.55       2528.30        75.68 o
  -2   2  10         13.09          1.78        31.34 o
   0   2  10       4909.17       4728.97       114.21 o
   2   2  10        519.26        567.43        47.07 o
   4   2  10       2208.58       2156.46       101.65 o
   6   2  10         12.06         14.72        69.89 o
   8   2  10        836.97        918.66       104.92 o
 -15   3  10        870.62        895.95       121.84 o
 -13   3  10        473.19        516.11        63.14 o
 -11   3  10        379.44        426.77        55.73 o
  -9   3  10       3569.36       3527.99       125.21 o
  -7   3  10      10725.01      10859.52       141.89 o
  -5   3  10       5395.11       5268.17       108.85 o
  -3   3  10       1263.43       1322.98        67.01 o
  -1   3  10       4928.27       4898.93       127.02 o
   1   3  10      13018.79      13108.51       229.62 o
   3   3  10       6374.71       6314.81       146.90 o
   5   3  10       2439.67       2523.07       121.64 o
   7   3  10       2665.17       2537.12       125.72 o
   9   3  10       1619.06       1941.72       216.45 o
 -14   4  10       1697.69       1758.14       107.52 o
 -12   4  10       2039.24       2121.57        96.76 o
 -10   4  10       2389.84       2447.74        86.79 o
  -8   4  10       6921.16       6915.69       116.64 o
  -6   4  10      10823.93      10977.78       172.87 o
  -4   4  10       8296.23       8208.15       142.96 o
  -2   4  10       8388.76       8053.79       195.29 o
   0   4  10      16373.70      16613.88       227.51 o
   2   4  10      11673.46      11395.14       197.88 o
   4   4  10       4943.31       4912.19       156.83 o
   6   4  10       5788.96       5604.19       170.43 o
   8   4  10       5724.51       5660.88       287.99 o
 -13   5  10        894.44        919.23        83.89 o
 -11   5  10       1681.24       1623.70        83.43 o
  -9   5  10       2274.72       2305.85        83.81 o
  -7   5  10       2286.53       2342.91        76.19 o
  -5   5  10       2963.43       2827.77        90.39 o
  -3   5  10       4088.82       4045.57       108.48 o
  -1   5  10       9820.63       9905.68       272.54 o
   1   5  10       7459.38       7561.60       152.15 o
   3   5  10        957.73        877.60        92.15 o
   5   5  10       1101.98       1092.01        98.43 o
   7   5  10       5450.62       5318.89       207.05 o
 -12   6  10         88.95         23.35        65.12 o
 -10   6  10          1.23         56.65        47.21 o
  -8   6  10        270.98        285.07        48.96 o
  -6   6  10        429.79        338.58        50.33 o
  -4   6  10         46.46         50.10        52.23 o
  -2   6  10         45.55         45.83        52.70 o
   0   6  10        240.50        263.57        63.67 o
   2   6  10        486.81        440.03        67.66 o
   4   6  10        161.27        160.63        87.56 o
   6   6  10         83.61        129.10        87.10 o
 -11   7  10        974.61        979.14       108.26 o
  -9   7  10        973.43       1083.98        68.91 o
  -7   7  10        374.89        423.75        52.16 o
  -5   7  10        610.22        639.30        66.37 o
  -3   7  10       3520.17       3519.36       176.62 o
  -1   7  10       2237.57       2153.07       105.93 o
   1   7  10        731.16        787.80        76.75 o
   3   7  10       1099.26       1126.61       115.74 o
   5   7  10       1510.68       1343.37       127.72 o
 -10   8  10        764.65        719.26        65.52 o
  -8   8  10       1623.08       1734.26        87.86 o
  -6   8  10       1887.35       1796.06        89.69 o
  -4   8  10       3293.00       3204.23       105.32 o
  -2   8  10       2219.07       1990.58        96.19 o
   0   8  10       1893.93       1830.29       104.35 o
   2   8  10       1830.07       2021.47       131.26 o
  -7   9  10        309.92        289.64        75.19 o
  -5   9  10       1040.58        981.41        85.06 o
  -3   9  10       1987.45       1873.36        91.18 o
  -1   9  10        663.42        596.24        78.23 o
   1   9  10        626.83        683.39       100.06 o
 -15   1  11        124.35         11.35        91.18 o
 -13   1  11        782.32        795.07       113.16 o
 -11   1  11       4301.03       4377.42       130.15 o
  -9   1  11       4847.78       4733.63       107.59 o
  -7   1  11       2423.72       2497.62        74.93 o
  -5   1  11       1136.23       1123.24        58.87 o
  -3   1  11       8215.17       8000.04       137.36 o
  -1   1  11      17903.83      18253.06       243.36 o
   1   1  11       9216.43       9416.68       137.01 o
   3   1  11       1088.40       1039.92        56.16 o
   5   1  11       2248.29       2318.53       134.69 o
   7   1  11       4585.52       4868.63       203.24 o
 -14   2  11       1486.71       1316.01       132.63 o
 -12   2  11       2565.91       2572.32       103.93 o
 -10   2  11       3566.94       3468.88       125.37 o
  -8   2  11       6289.51       6185.29       104.90 o
  -6   2  11      12362.35      12160.34       234.37 o
  -4   2  11      13579.33      13617.67       216.41 o
  -2   2  11      10078.16      10188.19       181.61 o
   0   2  11      12901.21      13301.88       205.33 o
   2   2  11      11102.35      11442.97       191.89 o
   4   2  11       9307.52       9250.59       202.12 o
   6   2  11       8124.19       8583.66       216.61 o
   8   2  11       4313.63       4334.21       250.91 o
 -15   3  11        677.34        668.60       115.42 o
 -13   3  11       1076.87       1079.48        80.82 o
 -11   3  11       1257.45       1335.23        79.70 o
  -9   3  11       1110.12       1065.43        60.20 o
  -7   3  11       6712.40       6434.50       119.32 o
  -5   3  11       6348.63       6354.20       132.45 o
  -3   3  11       5543.20       5325.31       140.42 o
  -1   3  11       4118.41       4309.30       132.65 o
   1   3  11       6180.10       6240.14       136.14 o
   3   3  11       4532.61       4696.25       130.54 o
   5   3  11       6281.21       6299.76       181.82 o
   7   3  11       1950.45       1827.76       159.19 o
 -14   4  11         93.84        158.36        78.31 o
 -12   4  11         21.30         33.91        72.45 o
 -10   4  11        484.17        545.48        61.63 o
  -8   4  11         75.00        135.76        42.59 o
  -6   4  11        298.91        399.89        51.49 o
  -4   4  11         87.59        105.47        50.99 o
  -2   4  11        388.83        477.65        64.58 o
   0   4  11       1490.30       1509.79        79.71 o
   2   4  11         72.62         34.51        53.03 o
   4   4  11        471.53        420.61        87.31 o
   6   4  11        134.98        182.24        98.94 o
 -13   5  11        903.15        870.30       109.71 o
 -11   5  11        709.11        713.26        74.53 o
  -9   5  11        842.13        836.28        63.21 o
  -7   5  11       1045.13       1156.50        62.81 o
  -5   5  11       4740.40       4890.01       133.30 o
  -3   5  11       2498.02       2651.92       104.80 o
  -1   5  11       1925.68       1980.02        98.30 o
   1   5  11       2719.02       2660.21       123.15 o
   3   5  11       4661.86       4585.69       266.08 o
   5   5  11        915.27        785.51       107.14 o
 -12   6  11       1213.34       1226.44       102.60 o
 -10   6  11       2093.65       2002.38        90.87 o
  -8   6  11       2494.10       2456.18        95.96 o
  -6   6  11       3336.49       3257.56       117.31 o
  -4   6  11       3676.63       3537.98       136.04 o
  -2   6  11       5492.48       5623.73       166.71 o
   0   6  11       5258.26       5033.11       164.08 o
   2   6  11       4838.64       4916.85       172.83 o
   4   6  11       3154.46       2870.01       164.69 o
 -11   7  11        335.15        501.75       112.86 o
  -9   7  11        383.75        308.91        62.06 o
  -7   7  11       1761.90       1733.00        84.46 o
  -5   7  11       4368.91       4351.75       136.91 o
  -3   7  11       1260.49       1149.81        88.12 o
  -1   7  11        567.81        772.76       115.24 o
   1   7  11       1768.38       1827.18       122.29 o
   3   7  11       3475.58       3253.84       177.58 o
  -8   8  11         43.39         76.05        51.76 o
  -6   8  11        451.88        453.44        61.84 o
  -4   8  11        215.76        263.68        60.97 o
  -2   8  11         89.55        186.16        64.55 o
   0   8  11         17.44         12.10        69.63 o
   2   8  11        284.18        336.30       103.05 o
 -14   0  12       1269.56        921.83       180.23 o
 -12   0  12       3015.99       2955.68       188.36 o
 -10   0  12       2831.27       2606.62       302.11 o
  -8   0  12       7322.30       7411.61       311.30 o
  -6   0  12      10678.68      10710.00       357.35 o
  -4   0  12       8074.88       7967.44       198.98 o
  -2   0  12       6002.03       6295.71       173.58 o
   0   0  12      19132.49      19474.04       365.31 o
   2   0  12      14503.15      15195.84       340.58 o
   4   0  12       5151.88       5022.34       279.81 o
   6   0  12       2532.38       3040.28       314.66 o
 -15   1  12        622.44        856.21       131.89 o
 -13   1  12       1807.93       1786.95       123.86 o
 -11   1  12        548.32        576.92        61.39 o
  -9   1  12       1310.47       1270.95        73.40 o
  -7   1  12       5513.43       5510.49       135.12 o
  -5   1  12       8730.00       8694.42       176.69 o
  -3   1  12       3331.45       3209.95       108.96 o
  -1   1  12       3741.81       3865.36       113.35 o
   1   1  12       5328.45       5501.92       135.29 o
   3   1  12       8321.38       8750.16       212.75 o
   5   1  12       1985.18       2145.93       144.78 o
   7   1  12       1897.52       1944.75       186.95 o
 -14   2  12         65.45        -10.94       109.13 o
 -12   2  12         81.52         32.26        68.87 o
 -10   2  12        363.47        317.95        59.35 o
  -8   2  12         27.30         73.94        43.33 o
  -6   2  12        872.42        942.80        83.57 o
  -4   2  12        281.21        340.05        61.88 o
  -2   2  12        982.08        995.16        73.27 o
   0   2  12          0.05          0.33        44.83 o
   2   2  12        423.25        519.97        69.69 o
   4   2  12         71.75        196.19        78.03 o
   6   2  12         91.70         82.66        79.81 o
 -13   3  12        537.44        551.93        91.83 o
 -11   3  12        878.34        883.86        74.35 o
  -9   3  12       1257.44       1215.35        90.62 o
  -7   3  12       2151.95       2219.05        87.69 o
  -5   3  12       3496.18       3492.10       122.96 o
  -3   3  12       7963.37       8325.20       187.82 o
  -1   3  12       3967.09       4173.16       138.56 o
   1   3  12        724.27        698.83        67.74 o
   3   3  12       1721.86       1623.15        98.93 o
   5   3  12       7309.49       6930.80       259.30 o
 -12   4  12       1364.98       1388.66        89.92 o
 -10   4  12       3244.81       3291.80       117.51 o
  -8   4  12       4221.87       4092.40       114.41 o
  -6   4  12       2853.17       2942.97       111.73 o
  -4   4  12       6170.48       6376.12       160.09 o
  -2   4  12      12320.03      12374.64       242.24 o
   0   4  12       6124.14       6123.49       176.95 o
   2   4  12       2755.26       2854.99       124.68 o
   4   4  12       6434.38       6136.02       249.34 o
   6   4  12       5913.79       5655.46       259.18 o
 -13   5  12        206.16        163.96        78.89 o
 -11   5  12       1078.48       1064.01        87.54 o
  -9   5  12       3518.29       3508.44       205.18 o
  -7   5  12       2012.97       2039.47       131.18 o
  -5   5  12        324.48        294.31        60.37 o
  -3   5  12       2795.90       2879.45       114.28 o
  -1   5  12       7603.29       7365.03       232.84 o
   1   5  12       2800.94       2772.42       126.74 o
   3   5  12       1489.46       1586.32       133.17 o
   5   5  12       1901.28       2007.33       143.04 o
 -10   6  12          1.33         98.18        85.12 o
  -8   6  12        237.58        203.69        57.14 o
  -6   6  12          1.56         74.96        59.77 o
  -4   6  12          1.97          7.59        61.69 o
  -2   6  12        241.20        218.71        75.79 o
   0   6  12         49.40        -42.59        95.95 o
   2   6  12        180.88        145.67        92.16 o
   4   6  12        195.35        171.71       113.65 o
  -9   7  12        392.78        552.78       100.63 o
  -7   7  12        854.44        869.09        81.69 o
  -5   7  12       1178.29       1113.70        90.94 o
  -3   7  12        492.13        519.91        81.18 o
  -1   7  12        465.45        516.54        92.92 o
   1   7  12       2791.76       2839.18       148.30 o
  -6   8  12       2259.52       2142.68       105.80 o
  -4   8  12       1957.50       2015.38       117.66 o
  -2   8  12       1012.76        773.14        86.99 o
 -13   1  13        167.88         68.94        80.00 o
 -11   1  13        836.14        732.48       127.38 o
  -9   1  13       4153.73       4348.08       124.57 o
  -7   1  13       3990.30       4098.54       137.45 o
  -5   1  13       1719.12       1684.86       101.28 o
  -3   1  13       1827.99       1818.51        90.61 o
  -1   1  13       4359.36       4580.60       124.82 o
   1   1  13       6960.51       6677.75       159.25 o
   3   1  13       4568.27       4617.97       348.91 o
   5   1  13       1159.06       1260.53       143.45 o
 -14   2  13       1196.24       1159.90       114.99 o
 -12   2  13       1617.89       1637.35       120.04 o
 -10   2  13       2603.47       2749.55       123.94 o
  -8   2  13       2731.03       2802.89       111.81 o
  -6   2  13       6484.11       6846.11       215.71 o
  -4   2  13       9851.12      10136.91       218.56 o
  -2   2  13       9321.70       9660.12       214.54 o
   0   2  13       3626.14       3644.26       122.57 o
   2   2  13       5875.71       6193.59       181.86 o
   4   2  13       7308.33       7409.27       228.02 o
 -13   3  13        912.01       1247.49       113.75 o
 -11   3  13       1358.28       1296.64        87.86 o
  -9   3  13       1329.61       1292.72        85.37 o
  -7   3  13        775.10        732.15        80.10 o
  -5   3  13       4021.86       3947.34       165.60 o
  -3   3  13       7844.35       7542.50       196.41 o
  -1   3  13       2382.82       2404.02       110.31 o
   1   3  13       1152.53       1257.71        90.40 o
   3   3  13       3887.63       4163.02       160.26 o
   5   3  13       3373.53       3371.65       265.09 o
 -12   4  13          4.92        -37.97        59.99 o
 -10   4  13        271.44        237.16        62.92 o
  -8   4  13         38.29         73.26        55.92 o
  -6   4  13          5.25          7.53        60.75 o
  -4   4  13        143.39        220.67        69.74 o
  -2   4  13        205.47        232.04        72.64 o
   0   4  13         61.65        112.95        65.11 o
   2   4  13        194.29         94.24        75.52 o
   4   4  13         11.40         15.94       100.32 o
 -11   5  13        532.80        478.72        94.67 o
  -9   5  13        731.97        551.02        77.60 o
  -7   5  13       1647.34       1858.58       119.05 o
  -5   5  13       1244.13       1277.19       111.09 o
  -3   5  13        816.79        638.83        96.99 o
  -1   5  13       2229.21       2215.75       132.27 o
   1   5  13       2541.48       2205.52       170.47 o
   3   5  13       1105.74        996.54       119.36 o
 -10   6  13       1212.04       1040.44       101.72 o
  -8   6  13       3501.96       3397.14       322.62 o
  -6   6  13       1833.41       2052.62       146.06 o
  -4   6  13       1216.13       1144.76       150.71 o
  -2   6  13       2043.16       2051.89       140.38 o
   0   6  13       6045.79       5850.43       211.20 o
   2   6  13       3590.30       3365.56       184.80 o
  -7   7  13       1014.82       1149.11       108.11 o
  -5   7  13       1045.50       1048.99        97.17 o
  -3   7  13       1105.25       1147.21       116.21 o
  -1   7  13       1612.16       1665.00       133.75 o
 -12   0  14        761.06        720.92       180.23 o
 -10   0  14       2913.69       2443.57       171.75 o
  -8   0  14       7407.62       7207.22       491.89 o
  -6   0  14       4695.84       5032.53       289.56 o
  -4   0  14       1987.77       2100.62       169.00 o
  -2   0  14       4844.74       4919.67       222.56 o
   0   0  14      13443.11      13860.22       603.49 o
   2   0  14       6611.72       6936.61       340.41 o
   4   0  14       2652.92       2087.42       267.39 o
 -13   1  14        336.14        403.45       155.61 o
 -11   1  14       1074.23       1249.94       111.25 o
  -9   1  14       1596.98       1597.68       118.20 o
  -7   1  14       2472.95       2412.90       129.78 o
  -5   1  14       1691.61       1585.48       104.49 o
  -3   1  14       3050.82       3093.18       136.88 o
  -1   1  14       4365.37       4383.54       153.66 o
   1   1  14       5011.91       5210.55       180.01 o
   3   1  14        639.15        724.93       119.48 o
 -12   2  14          3.97        -80.37        73.32 o
 -10   2  14         10.43        118.65        77.87 o
  -8   2  14         16.59         -6.23        68.99 o
  -6   2  14          9.71         35.15        62.19 o
  -4   2  14          2.71          7.87        56.33 o
  -2   2  14        223.80        161.69        59.78 o
   0   2  14        253.87        267.96        73.66 o
   2   2  14        497.17        504.35       111.51 o
   4   2  14         88.24          6.99       147.89 o
 -11   3  14       1093.28       1185.21       100.71 o
  -9   3  14        458.40        583.75        74.21 o
  -7   3  14        452.50        462.14        89.65 o
  -5   3  14       3362.19       3334.72       147.65 o
  -3   3  14       4184.28       4022.39       199.41 o
  -1   3  14       1496.55       1441.92       101.87 o
   1   3  14        848.80        725.49        92.31 o
   3   3  14       2749.81       2496.84       180.47 o
 -10   4  14       1999.38       2062.17       111.08 o
  -8   4  14       1067.06       1125.27        87.40 o
  -6   4  14       2812.92       3030.00       150.09 o
  -4   4  14       5949.50       6388.78       216.69 o
  -2   4  14       3742.37       3857.32       199.65 o
   0   4  14       2246.43       2279.59       135.75 o
   2   4  14       4319.64       4605.73       365.26 o
  -9   5  14        801.21        886.35       102.93 o
  -7   5  14       1063.21       1030.48       159.51 o
  -5   5  14       2298.01       2282.08       145.47 o
  -3   5  14       1775.29       1881.52       143.08 o
  -1   5  14        538.74        328.90        93.50 o
   1   5  14       2084.38       2172.31       139.24 o
  -6   6  14         43.97        -52.51        79.00 o
  -4   6  14        588.25        630.09       105.50 o
  -2   6  14          1.76        -34.01        92.75 o
 -11   1  15        292.77        333.65       109.42 o
  -9   1  15        908.01        908.86       106.81 o
  -7   1  15       2767.39       2938.18       159.72 o
  -5   1  15       2833.46       2936.97       142.08 o
  -3   1  15        777.69        858.79        90.23 o
  -1   1  15       1480.27       1629.45       118.70 o
   1   1  15       3102.68       3243.82       222.87 o
 -10   2  15       1276.42       1229.20       118.44 o
  -8   2  15       1781.23       1939.12       161.29 o
  -6   2  15       2835.13       2855.36       169.53 o
  -4   2  15       4489.33       4526.17       165.36 o
  -2   2  15       5273.76       5786.04       233.91 o
   0   2  15       4701.87       4601.61       245.05 o
  -9   3  15        758.93        745.27        91.26 o
  -7   3  15        961.41        929.71       110.14 o
  -5   3  15       2196.68       1966.92       117.91 o
  -3   3  15       1524.04       1619.35       103.41 o
  -1   3  15       2761.03       2947.33       207.25 o
   1   3  15       1728.57       1582.85       158.29 o
  -8   4  15        220.79        309.40        82.49 o
  -6   4  15        418.24        403.70        86.66 o
  -4   4  15         20.00         44.70        82.06 o
  -2   4  15        475.24        539.59        97.69 o
  -7   5  15        488.27        456.87       104.81 o
  -5   5  15        300.67        353.23       101.39 o
  -3   5  15       1864.45       1818.38       135.13 o
  -8   0  16       2264.50       2527.08       247.54 o
  -6   0  16       2966.11       3178.78       216.61 o
  -4   0  16       3530.06       3567.26       224.34 o
  -2   0  16       4466.20       4569.98       229.74 o
  -9   1  16        994.81        939.30       156.86 o
  -7   1  16        653.56        702.30       113.96 o
  -5   1  16        915.83        956.58       102.08 o
  -3   1  16       3238.10       3450.56       152.58 o
  -1   1  16       2507.61       2243.86       157.24 o
  -8   2  16         15.63         20.86       101.20 o
  -6   2  16        300.29        232.23        97.38 o
  -4   2  16          5.22         -8.01        81.34 o
  -2   2  16        782.35       1063.46       144.96 o
  -7   3  16        804.38        851.11       131.82 o
  -5   3  16       1197.25       1275.15       146.13 o
  -3   3  16        893.78        993.53       121.18 o
                                                
